# Supplementary material for: Burden of disease and risk factors for mortality amongst hospitalized newborns in Nigeria and Kenya
Source: PLoS One. 2021 Jan 14;16(1):e0244109. doi: 10.1371/journal.pone.0244109 (PMC7808658; doi:10.1371/journal.pone.0244109)
Supplement: S1 Data — “Demographic, clinical and outcome variables for mothers and newborns”. (XLS) [file pone.0244109.s003.xls]

## Sheet: Data
NNUcode	dataaccessgroup_country	maternal age	mat educationcategory	mat occupation	maritalstatus	parity	numberofstillbirths	numberofancvisits	howmanyfoetusesinthispregnancy	hivstatus	hbsagstatus	syphilisstatus	gestationaldiabetes	pregnancyinducedhypertension	antepartumheamorrhage	placeofdelivery	otherdeliveryplace	prom18hours	maternalperipartumfever	mothertreatedwithantibioticswith	motherreceivedantenataldexametha	modeofdelivery	finaloutcomesmother	causeofdeathmother	sex	birthweight	weightonadmission	gainweeks	gadeterminedby	admittedtonnufrom	otheradmittedtonnu	prophylacticantibioticsgiven	congenitalanomalies	congenitalanomaliesspecify	congenitalheartdisease	patentductusarteriosusrequiringt	receivedphototherapy	finaloutcome_infant	causeofdeathinfant	survivalcurvedays
1	Nigeria	21	School certificate holders or grade II teachers certificate holders or equivalents	Unemployed, student, full time house-wives and subsistence farmers	Married	2	1	7	1	Neg	Do not Know	Do not Know	No	No	No	Health facility		No	Confirmed	No	None	vaginal assisted	Alive		Female	3.3	3.19	39	mother's dates	labour ward		Yes	No		No	No	No	Discharged home with no morbidities		3
1	Nigeria	23	School certificate holders or grade II teachers certificate holders or equivalents	Junior School teachers, drivers and artisans	Married	1	0	4	1	Neg	Neg	Neg	No	No	No	Health facility		No	Do not know	No	None	vaginal unassisted	Alive		Female	2.67	2.67	99.9	Do not Know/missing	home		No	No		No	No	No	Discharged home with morbidities		22
1	Nigeria	30	School certificate holders or grade II teachers certificate holders or equivalents	Unemployed, student, full time house-wives and subsistence farmers	Married	1	0	7	1	Neg	Neg	Neg	No	No	No	Health facility		Yes	Neg	Yes	None	CS	Alive		Male	3.2	3.1	39	mother's dates	postnatal ward		Yes	No		No	No	No	Discharged home with no morbidities		2
1	Nigeria	25	School certificate holders or grade II teachers certificate holders or equivalents	Unemployed, student, full time house-wives and subsistence farmers	Married	1	0	5	1	Neg	Neg	Neg	No	No	No	Health facility		Yes	Suspected	Do not Know	None	vaginal unassisted	Alive		Male	2.6	2.2	39	mother's dates	referred from health facility		Yes	No		No	No	No	Absconded/discharge against medical advi		14
1	Nigeria	37	School certificate holders or grade II teachers certificate holders or equivalents	Unemployed, student, full time house-wives and subsistence farmers	Married	2	0	1	1	Neg	Neg	Neg	No	Yes	No	Health facility		No	Neg	Yes	None	CS	Alive		Female	3.26	3.26	38	mother's dates	Other	THEATER	Yes	No		No	No	No	Discharged home with no morbidities		3
1	Nigeria	29	School certificate holders or grade II teachers certificate holders or equivalents	Unemployed, student, full time house-wives and subsistence farmers	Married	2	0	0	1	Do not know	Do not Know	Do not Know	Do not know	Do not Know	Do not Know	Home		Yes	Neg	No	None	vaginal unassisted	Alive		Female	999	2.65	38	mother's dates	home		Yes	No		No	No	Yes	Discharged home with morbidities		18
1	Nigeria	19	School certificate holders or grade II teachers certificate holders or equivalents	Unemployed, student, full time house-wives and subsistence farmers	Married	2	0	5	1	Neg	Neg	Neg	No	No	No	Health facility		No	Neg	No	None	vaginal unassisted	Alive		Male	1.33	1.33	31	mother's dates	referred from health facility		Yes	No		No	No	Yes	Discharged home with no morbidities		25
1	Nigeria	22	School certificate holders or grade II teachers certificate holders or equivalents	Unemployed, student, full time house-wives and subsistence farmers	Married	2	0	6	1	Neg	Neg	Neg	No	No	No	Health facility		No	Neg	Yes	None	vaginal unassisted	Alive		Female	2.2	2.2	34	mother's dates	postnatal ward		No	No		No	No	Yes	Discharged home with no morbidities		8
1	Nigeria	26	School certificate holders or grade II teachers certificate holders or equivalents	Petty traders, labourers, messengers and similar grades	Married	2	0	7	1	Neg	Neg	Neg	No	No	No	Health facility		No	Neg	Yes	None	CS	Alive		Female	999	2.78	42	mother's dates	postnatal ward		Yes	No		No	No	Yes	Discharged home with no morbidities		5
1	Nigeria	35	School certificate holders or grade II teachers certificate holders or equivalents	Unemployed, student, full time house-wives and subsistence farmers	Married	5	1	3	1	Neg	Neg	Neg	No	Yes	No	Health facility		Yes	Neg	Yes	Do not know	CS	Alive		Male	1.4	1.6	31	mother's dates	referred from health facility		Yes	No		No	No	Yes	Discharged home with no morbidities		13
1	Nigeria	22	School certificate holders or grade II teachers certificate holders or equivalents	Petty traders, labourers, messengers and similar grades	Married	1	0	5	1	Do not know	Do not Know	Do not Know	Do not know	No	No	Health facility		No	Suspected	Yes	Do not know	CS	Alive		Female	2.6	2.6	40	mother's dates	labour ward		Yes	No		No	No	Yes	Discharged home with no morbidities		4
1	Nigeria	26	School certificate holders or grade II teachers certificate holders or equivalents	Unemployed, student, full time house-wives and subsistence farmers	Married	1	0	6	1	Neg	Neg	Neg	No	No	No	Health facility		Yes	Suspected	Yes	None	CS	Alive		Male	4.5	3.76	40	mother's dates	postnatal ward		No	No		No	No	Yes	Discharged home with no morbidities		5
1	Nigeria	27	School certificate holders or grade II teachers certificate holders or equivalents	Junior School teachers, drivers and artisans	Married	3	0	999	1	Neg	Neg	Neg	No	No	No	Health facility		Yes	Suspected	Yes	Partial_1-3doses	vaginal unassisted	Alive		Male	1.2	1.18	29	mother's dates	referred from health facility		Yes	No		No	No	Yes	Discharged home with no morbidities		25
1	Nigeria	28	School certificate holders or grade II teachers certificate holders or equivalents	Petty traders, labourers, messengers and similar grades	Married	2	0	5	1	Neg	Neg	Neg	No	Yes	No	Health facility		Yes	Suspected	No	None	vaginal unassisted	Alive		Male	1.2	1.04	32	mother's dates	referred from health facility		Yes	No		No	No	Yes	Discharged home with no morbidities		25
1	Nigeria	25	School certificate holders or grade II teachers certificate holders or equivalents	Unemployed, student, full time house-wives and subsistence farmers	Married	4	0	0	1	Neg	Neg	Neg	No	No	No	Health facility		Yes	Suspected	Yes	Partial_1-3doses	CS	Alive		Male	1.8	1.8	33	mother's dates	Other	THEATER	Yes	No		No	No	Yes	Discharged home with no morbidities		8
1	Nigeria	27	School certificate, (ordinary level (GCE) holders who have teaching or other professional training	Unemployed, student, full time house-wives and subsistence farmers	Married	2	0	8	1	Neg	Neg	Neg	No	No	No	Health facility		Do not Know	Do not know	Yes	None	vaginal assisted	Alive		Male	3	2.96	39	mother's dates	postnatal ward		Yes	No		No	No	No	Discharged home with no morbidities		8
1	Nigeria	33	School certificate, (ordinary level (GCE) holders who have teaching or other professional training	Petty traders, labourers, messengers and similar grades	Married	6	0	7	1	Neg	Do not Know	Do not Know	Do not know	Do not Know	No	Health facility		No	Neg	No	None	vaginal unassisted	Alive		Female	3.5	3.19	40	mother's dates	labour ward		No	No		No	No	No	Discharged home with no morbidities		7
1	Nigeria	24	School certificate, (ordinary level (GCE) holders who have teaching or other professional training	Unemployed, student, full time house-wives and subsistence farmers	Married	1	0	5	1	Neg	Do not Know	Neg	No	No	No	Health facility		No	Neg	Yes	None	CS	Alive		Female	3.1	3	40	early USS	referred from health facility		Do not Know	No		No	No	No	Discharged home with no morbidities		11
1	Nigeria	26	School certificate, (ordinary level (GCE) holders who have teaching or other professional training	Petty traders, labourers, messengers and similar grades	Married	2	0	3	1	Neg	Neg	Neg	No	No	No	Health facility		Yes	Neg	Yes	None	CS	Alive		Male	2.5	2.15	33	mother's dates	postnatal ward		Yes	No		No	No	No	Discharged home with no morbidities		4
1	Nigeria	27	School certificate, (ordinary level (GCE) holders who have teaching or other professional training	Petty traders, labourers, messengers and similar grades	Married	1	0	3	1	Neg	Neg	Neg	No	No	No	Health facility		No	Neg	No	None	vaginal unassisted	Alive		Male	2.7	2.7	38	mother's dates	referred from health facility		Yes	No		No	No	No	Discharged home with no morbidities		35
1	Nigeria	27	School certificate, (ordinary level (GCE) holders who have teaching or other professional training	Senior public servant, professionals, managers, large scale traders, businessmen and contractors	Married	2	0	6	1	Neg	Neg	Neg	No	No	No	Health facility		No	Confirmed	Yes	None	vaginal unassisted	Alive		Female	3.27	3.27	39	mother's dates	labour ward		Yes	No		No	No	Yes	Discharged home with no morbidities		11
1	Nigeria	38	School certificate, (ordinary level (GCE) holders who have teaching or other professional training	Petty traders, labourers, messengers and similar grades	Married	5	0	5	1	Neg	Neg	Neg	No	No	No	Health facility		No	Neg	Yes	Partial_1-3doses	vaginal unassisted	Alive		Female	2.7	2.7	41	mother's dates	labour ward		Yes	No		No	No	Yes	Discharged home with no morbidities		6
1	Nigeria	24	School certificate, (ordinary level (GCE) holders who have teaching or other professional training	Petty traders, labourers, messengers and similar grades	Married	1	0	6	1	Neg	Neg	Neg	No	No	No	Health facility		No	Neg	Yes	None	CS	Alive		Male	2.9	2.49	40	mother's dates	postnatal ward		Yes	No		No	No	Yes	Discharged home with no morbidities		7
1	Nigeria	29	School certificate, (ordinary level (GCE) holders who have teaching or other professional training	Unemployed, student, full time house-wives and subsistence farmers	Married	3	0	5	1	Neg	Neg	Neg	No	No	No	Health facility		No	Neg	Yes	None	CS	Alive		Male	3.1	3.14	37	mother's dates	postnatal ward		No	No		No	No	Yes	Discharged home with no morbidities		1
1	Nigeria	34	School certificate, (ordinary level (GCE) holders who have teaching or other professional training	Intermediate grade public servant and senior school teachers	Married	4	0	7	1	Neg	Pos	Neg	No	No	No	Health facility		No	Neg	Yes	Do not know	CS	Alive		Male	1.8	1.8	36	early USS	postnatal ward		Do not Know	No		No	No	Yes	Discharged home with no morbidities		8
1	Nigeria	30	School certificate, (ordinary level (GCE) holders who have teaching or other professional training	Unemployed, student, full time house-wives and subsistence farmers	Married	7	1	6	1	Neg	Neg	Neg	No	Yes	No	Health facility		No	Neg	Yes	None	CS	Alive		Male	3.5	3.39	38	mother's dates	postnatal ward		Yes	No		No	No	Yes	Discharged home with no morbidities		5
1	Nigeria	29	School certificate, (ordinary level (GCE) holders who have teaching or other professional training	Petty traders, labourers, messengers and similar grades	Married	3	0	1	1	Neg	Neg	Neg	No	No	Yes	Health facility		No	Neg	Yes	None	vaginal unassisted	Alive		Male	2.4	2.3	33	mother's dates	labour ward		Yes	No		No	No	Yes	Discharged home with no morbidities		3
1	Nigeria	37	School certificate, (ordinary level (GCE) holders who have teaching or other professional training	Intermediate grade public servant and senior school teachers	Married	2	1	5	1	Neg	Neg	Neg	No	No	No	Health facility		Yes	Suspected	Yes	Full 4 doses	CS	Alive		Male	1.65	1.65	32	mother's dates	postnatal ward		Yes	No		No	No	Yes	Discharged home with no morbidities		5
1	Nigeria	38	School certificate, (ordinary level (GCE) holders who have teaching or other professional training	Junior School teachers, drivers and artisans	Married	4	0	8	1	Neg	Neg	Neg	No	Yes	No	Health facility		No	Suspected	Do not Know	None	CS	Alive		Female	2.1	2.1	38	mother's dates	postnatal ward		Yes	No		No	No	Yes	Discharged home with no morbidities		6
1	Nigeria	30	School certificate, (ordinary level (GCE) holders who have teaching or other professional training	Petty traders, labourers, messengers and similar grades	Married	3	0	6	2	Pos	Neg	Neg	No	Do not Know	Yes	Health facility		No	Suspected	Do not Know	Do not know	vaginal unassisted	Alive		Male	1.66	1.66	32	mother's dates	labour ward		Yes	No		No	No	Yes	Discharged home with no morbidities		9
1	Nigeria	30	School certificate, (ordinary level (GCE) holders who have teaching or other professional training	Petty traders, labourers, messengers and similar grades	Married	3	0	6	2	Pos	Neg	Neg	No	Do not Know	Yes	Health facility		No	Suspected	Do not Know	None	vaginal unassisted	Alive		Male	1.5	1.5	32	mother's dates	labour ward		Yes	No		No	No	Yes	Discharged home with no morbidities		9
1	Nigeria	26	School certificate, (ordinary level (GCE) holders who have teaching or other professional training	Unemployed, student, full time house-wives and subsistence farmers	Married	3	0	6	1	Neg	Neg	Neg	No	No	Yes	Health facility		Do not Know	Suspected	Do not Know	Do not know	CS	Alive		Male	3.6	3.5	37	mother's dates	postnatal ward		No	No		No	No	Yes	Discharged home with no morbidities		9
1	Nigeria	28	School certificate, (ordinary level (GCE) holders who have teaching or other professional training	Unemployed, student, full time house-wives and subsistence farmers	Married	2	0	6	2	Neg	Neg	Neg	No	No	No	Health facility		No	Neg	Yes	Partial_1-3doses	CS	Alive		Male	2.4	2.4	35	mother's dates	Other	THEATER	Yes	No		No	No	Yes	Discharged home with no morbidities		11
1	Nigeria	34	School certificate, (ordinary level (GCE) holders who have teaching or other professional training	Junior School teachers, drivers and artisans	Married	4	1	10	1	Neg	Neg	Neg	No	No	No	Health facility		No	Neg	Yes	None	CS	Alive		Male	3.9	3.9	40	mother's dates	Other	THEATER	Yes	No		No	No	Yes	Discharged home with no morbidities		6
1	Nigeria	28	School certificate, (ordinary level (GCE) holders who have teaching or other professional training	Unemployed, student, full time house-wives and subsistence farmers	Married	2	0	6	2	Neg	Neg	Neg	No	No	No	Health facility		No	Neg	Yes	Partial_1-3doses	CS	Alive		Male	2.4	2.42	35	mother's dates	Other	THEATER	Yes	No		No	No	Yes	Discharged home with no morbidities		10
1	Nigeria	36	SS 3 and primary 6 certificate	Unemployed, student, full time house-wives and subsistence farmers	Married	2	0	6	1	Neg	Neg	Neg	No	No	No	Health facility		No	Confirmed	No	Do not know	vaginal unassisted	Alive		Male	999	2.54	36	mother's dates	home		No	No		No	No	No	Discharged home with no morbidities		4
1	Nigeria	28	SS 3 and primary 6 certificate	Petty traders, labourers, messengers and similar grades	Married	1	0	4	1	Neg	Neg	Neg	No	No	No	Health facility		Yes	Neg	Yes	None	vaginal assisted	Alive		Female	3	3	38	mother's dates	labour ward		Yes	No		No	No	No	Discharged home with no morbidities		5
1	Nigeria	35	SS 3 and primary 6 certificate	Petty traders, labourers, messengers and similar grades	Married	7	0	0	1	Neg	Neg	Neg	No	No	No	Health facility		Yes	Confirmed	Yes	None	vaginal unassisted	Alive		Female	2.3	2.3	36	mother's dates	labour ward		Yes	No		No	No	Yes	Discharged home with no morbidities		7
1	Nigeria	26	SS 3 and primary 6 certificate	Unemployed, student, full time house-wives and subsistence farmers	Married	4	0	4	1	Do not know	Do not Know	Do not Know	No	No	No	Health facility		Yes	Do not know	Yes	None	CS	Alive		Female	3.4	3.23	38	mother's dates	postnatal ward		Yes	No		No	No	Yes	Discharged home with no morbidities		3
1	Nigeria	27	SS 3 and primary 6 certificate	Unemployed, student, full time house-wives and subsistence farmers	Married	4	0	10	1	Neg	Neg	Neg	No	No	No	Health facility		No	Do not know	Do not Know	None	vaginal unassisted	Alive		Male	3.04	3.02	38	mother's dates	home		Yes	No		No	No	Yes	Transferred out		3
1	Nigeria	25	SS 3 and primary 6 certificate	Unemployed, student, full time house-wives and subsistence farmers	Married	7	2	3	2	Neg	Neg	Neg	No	No	No	Health facility		No	Neg	Yes	None	vaginal unassisted	Alive		Female	1.39	1.39	32	early USS	labour ward		Yes	No		No	No	Yes	Discharged home with no morbidities		20
1	Nigeria	35	SS 3 and primary 6 certificate	Junior School teachers, drivers and artisans	Married	3	0	4	1	Neg	Neg	Neg	No	No	No	Health facility		No	Neg	Yes	Partial_1-3doses	CS	Alive		Female	2.9	2.77	38	mother's dates	postnatal ward		No	Yes	Trisomy 21	Do not know	No	Yes	Discharged home with morbidities		5
1	Nigeria	35	SS 3 and primary 6 certificate	Petty traders, labourers, messengers and similar grades	Married	4	0	4	1	Neg	Neg	Neg	No	No	No	Health facility		No	Neg	No	None	vaginal unassisted	Alive		Male	3.25	3.25	39	mother's dates	home		Yes	No		No	No	Yes	Discharged home with no morbidities		3
1	Nigeria	33	SS 3 and primary 6 certificate	Petty traders, labourers, messengers and similar grades	Married	11	0	4	3	Neg	Neg	Neg	No	No	No	Health facility		No	Neg	Yes	None	CS	Alive		Female	1.71	1.71	33	mother's dates	Other	THEATER	Yes	No		No	No	Yes	Discharged home with no morbidities		17
1	Nigeria	33	SS 3 and primary 6 certificate	Petty traders, labourers, messengers and similar grades	Married	11	0	4	3	Neg	Neg	Neg	No	No	No	Health facility		No	Neg	Yes	None	CS	Alive		Male	1.57	1.57	33	mother's dates	Other	THEATER	Yes	No		No	No	Yes	Discharged home with no morbidities		17
1	Nigeria	33	SS 3 and primary 6 certificate	Petty traders, labourers, messengers and similar grades	Married	11	0	4	3	Neg	Neg	Neg	No	No	No	Health facility		No	Neg	Yes	None	CS	Alive		Female	1.47	1.47	33	mother's dates	Other	THEATER	Yes	No		No	No	Yes	Discharged home with no morbidities		17
1	Nigeria	25	SS 3 and primary 6 certificate	Unemployed, student, full time house-wives and subsistence farmers	Married	6	2	3	2	Neg	Neg	Neg	No	No	No	Health facility		No	Neg	Yes	None	vaginal unassisted	Alive		Female	1.45	1.45	32	mother's dates	labour ward		Yes	No		No	No	Yes	Died	Aspiration pneumonitis	3
1	Nigeria	26	Those who can neither read and, write ( illiterate)	Petty traders, labourers, messengers and similar grades	Married	2	0	3	1	Neg	Neg	Neg	No	No	No	Health facility		No	Neg	No	None	vaginal unassisted	Alive		Male	2.5	2.5	38	mother's dates	referred from health facility		Yes	No		No	No	Yes	Discharged home with no morbidities		3
1	Nigeria	35	Those who can neither read and, write ( illiterate)	Unemployed, student, full time house-wives and subsistence farmers	Married	3	0	6	1	Neg	Neg	Neg	No	No	No	Health facility		No	Neg	Yes	None	CS	Died	Renal failure	Male	2.44	2.44	43	mother's dates	postnatal ward		Yes	No		No	No	Yes	Discharged home with no morbidities		5
1	Nigeria	35	University graduates or equivalents	Intermediate grade public servant and senior school teachers	Married	2	0	6	1	Neg	Neg	Neg	No	No	No	Health facility		No	Confirmed	Yes	None	vaginal unassisted	Alive		Male	3.5	3.2	40	mother's dates	home		No	No		No	No	No	Discharged home with no morbidities		3
1	Nigeria	34	University graduates or equivalents	Senior public servant, professionals, managers, large scale traders, businessmen and contractors	Married	4	1	2	1	Neg	Neg	Neg	No	No	No	Health facility		No	Neg	No	Partial_1-3doses	vaginal unassisted	Alive		Male	3.5	3.5	38	mother's dates	labour ward		No	No		No	No	No	Discharged home with morbidities		1
1	Nigeria	28	University graduates or equivalents	Unemployed, student, full time house-wives and subsistence farmers	Married	4	0	4	2	Neg	Neg	Neg	No	No	No	Health facility		No	Neg	No	None	vaginal unassisted	Alive		Female	2.5	2.4	36	mother's dates	postnatal ward		No	No		No	No	No	Discharged home with no morbidities		6
1	Nigeria	35	University graduates or equivalents	Senior public servant, professionals, managers, large scale traders, businessmen and contractors	Married	1	0	9	1	Neg	Neg	Neg	No	No	No	Health facility		No	Neg	Yes	None	CS	Alive		Female	3.1	3.1	41	mother's dates	postnatal ward		Yes	No		No	No	No	Discharged home with no morbidities		4
1	Nigeria	33	University graduates or equivalents	Senior public servant, professionals, managers, large scale traders, businessmen and contractors	Married	5	0	10	1	Neg	Neg	Neg	No	No	No	Health facility		No	Neg	No	Partial_1-3doses	vaginal unassisted	Alive		Male	4	3.75	40	mother's dates	postnatal ward		Yes	No		No	No	No	Discharged home with no morbidities		3
1	Nigeria	31	University graduates or equivalents	Intermediate grade public servant and senior school teachers	Married	2	0	4	1	Neg	Neg	Neg	No	No	No	Health facility		No	Neg	Yes	Partial_1-3doses	CS	Alive		Female	3.25	3.25	38	mother's dates	postnatal ward		Yes	No		No	No	No	Discharged home with no morbidities		5
1	Nigeria	27	University graduates or equivalents	Petty traders, labourers, messengers and similar grades	Married	4	0	3	1	Neg	Neg	Neg	No	No	No	Health facility		No	Neg	Yes	Do not know	vaginal unassisted	Alive		Male	2.65	2.49	34	mother's dates	postnatal ward		Do not Know	No		No	No	No	Discharged home with no morbidities		7
1	Nigeria	37	University graduates or equivalents	Unemployed, student, full time house-wives and subsistence farmers	Married	2	0	7	1	Neg	Neg	Neg	No	No	No	Health facility		No	Neg	Yes	None	CS	Alive		Male	999	5.5	37	early USS	postnatal ward		Yes	No		No	No	No	Discharged home with no morbidities		7
1	Nigeria	32	University graduates or equivalents	Intermediate grade public servant and senior school teachers	Married	2	0	4	1	Neg	Neg	Neg	No	No	No	Health facility		No	Neg	Yes	None	vaginal unassisted	Alive		Female	3.5	3.5	40	mother's dates	home		No	No		No	No	No	Discharged home with no morbidities		36
1	Nigeria	39	University graduates or equivalents	Intermediate grade public servant and senior school teachers	Married	4	0	4	1	Neg	Neg	Neg	No	No	No	Health facility		No	Neg	Do not Know	None	vaginal unassisted	Alive		Female	4.2	3.75	41	mother's dates	referred from health facility		Yes	No		No	No	No	Discharged home with no morbidities		9
1	Nigeria	35	University graduates or equivalents	Senior public servant, professionals, managers, large scale traders, businessmen and contractors	Married	2	0	4	1	Neg	Neg	Neg	No	No	No	Health facility		No	Neg	Yes	None	CS	Alive		Female	3.2	3.19	36	mother's dates	postnatal ward		No	No		No	No	No	Transferred out		2
1	Nigeria	34	University graduates or equivalents	Intermediate grade public servant and senior school teachers	Married	2	0	7	1	Neg	Pos	Neg	No	No	No	Health facility		No	Neg	No	None	vaginal unassisted	Alive		Male	999	3.01	38	mother's dates	labour ward		No	No		No	No	No	Discharged home with no morbidities		4
1	Nigeria	35	University graduates or equivalents	Unemployed, student, full time house-wives and subsistence farmers	Married	4	0	6	1	Neg	Neg	Neg	No	No	Yes	Health facility		No	Neg	Yes	None	CS	Alive		Male	2.6	2.5	35	mother's dates	postnatal ward		Yes	No		No	No	No	Discharged home with no morbidities		3
1	Nigeria	24	University graduates or equivalents	Unemployed, student, full time house-wives and subsistence farmers	Married	3	0	7	1	Neg	Neg	Neg	No	No	No	Health facility		No	Neg	Yes	Full 4 doses	CS	Alive		Male	1.61	1.61	33	mother's dates	Other	THEATER	Yes	No		No	No	No	Discharged home with no morbidities		10
1	Nigeria	34	University graduates or equivalents	Senior public servant, professionals, managers, large scale traders, businessmen and contractors	Married	2	0	5	1	Neg	Neg	Neg	No	Yes	No	Health facility		No	Neg	Yes	None	CS	Alive		Male	2.4	2.18	38	mother's dates	Other	THEATER	Yes	No		No	No	No	Discharged home with no morbidities		4
1	Nigeria	33	University graduates or equivalents	Senior public servant, professionals, managers, large scale traders, businessmen and contractors	Married	3	0	1	1	Neg	Neg	Neg	No	No	Yes	Health facility		No	Neg	No	Partial_1-3doses	CS	Alive		Female	1.85	1.85	33	mother's dates	Other	THEATER	Yes	No		No	No	No	Discharged home with no morbidities		3
1	Nigeria	30	University graduates or equivalents	Unemployed, student, full time house-wives and subsistence farmers	Married	6	0	7	1	Neg	Do not Know	Neg	No	No	No	Health facility		No	Confirmed	Yes	None	CS	Alive		Female	3	2.89	41	mother's dates	postnatal ward		No	No		No	No	Yes	Discharged home with no morbidities		7
1	Nigeria	28	University graduates or equivalents	Senior public servant, professionals, managers, large scale traders, businessmen and contractors	Married	1	0	10	1	Neg	Neg	Neg	No	No	No	Health facility		Yes	Confirmed	Yes	Do not know	CS	Alive		Male	4.2	3.55	39	mother's dates	postnatal ward		No	No		No	No	Yes	Discharged home with no morbidities		6
1	Nigeria	29	University graduates or equivalents	Senior public servant, professionals, managers, large scale traders, businessmen and contractors	Married	2	0	5	1	Neg	Neg	Neg	No	No	No	Health facility		No	Do not know	Yes	None	CS	Alive		Male	3	2.88	37	mother's dates	postnatal ward		Yes	No		No	No	Yes	Discharged home with no morbidities		6
1	Nigeria	27	University graduates or equivalents	Intermediate grade public servant and senior school teachers	Married	1	0	4	1	Neg	Neg	Neg	No	No	No	Health facility		Yes	Neg	Yes	Full 4 doses	CS	Alive		Male	1.38	1.38	31	mother's dates	labour ward		Yes	No		No	No	Yes	Discharged home with no morbidities		25
1	Nigeria	31	University graduates or equivalents	Senior public servant, professionals, managers, large scale traders, businessmen and contractors	Married	1	0	9	1	Neg	Neg	Neg	No	No	No	Health facility		No	Neg	Yes	None	CS	Alive		Male	3.65	3.6	41	mother's dates	postnatal ward		No	No		No	No	Yes	Discharged home with no morbidities		3
1	Nigeria	36	University graduates or equivalents	Intermediate grade public servant and senior school teachers	Married	5	0	6	1	Neg	Neg	Neg	No	No	No	Health facility		No	Neg	No	None	vaginal unassisted	Alive		Female	3.2	3	39	mother's dates	labour ward		No	No		No	No	Yes	Discharged home with no morbidities		5
1	Nigeria	33	University graduates or equivalents	Junior School teachers, drivers and artisans	Married	5	0	2	1	Neg	Neg	Neg	No	No	No	Health facility		No	Neg	Yes	None	CS	Alive		Female	2.9	2.5	38	mother's dates	postnatal ward		No	No		No	No	Yes	Discharged home with no morbidities		6
1	Nigeria	35	University graduates or equivalents	Senior public servant, professionals, managers, large scale traders, businessmen and contractors	Married	1	0	3	1	Neg	Neg	Neg	No	No	No	Health facility		No	Neg	Yes	None	vaginal unassisted	Alive		Male	2.3	1.92	33	mother's dates	home		Yes	No		No	No	Yes	Discharged home with no morbidities		6
1	Nigeria	30	University graduates or equivalents	Senior public servant, professionals, managers, large scale traders, businessmen and contractors	Married	1	0	4	1	Neg	Neg	Neg	No	No	No	Health facility		No	Neg	Yes	None	CS	Alive		Female	3.9	3.7	40	mother's dates	postnatal ward		Do not Know	No		No	No	Yes	Discharged home with no morbidities		6
1	Nigeria	26	University graduates or equivalents	Unemployed, student, full time house-wives and subsistence farmers	Married	5	0	5	1	Neg	Neg	Neg	No	No	No	Health facility		No	Neg	Yes	None	vaginal unassisted	Alive		Male	2.7	2.57	40	mother's dates	labour ward		No	No		No	No	Yes	Discharged home with no morbidities		6
1	Nigeria	31	University graduates or equivalents	Senior public servant, professionals, managers, large scale traders, businessmen and contractors	Married	1	0	10	1	Neg	Neg	Neg	No	No	No	Health facility		No	Neg	Yes	Partial_1-3doses	CS	Alive		Male	4.2	3.88	41	mother's dates	postnatal ward		No	No		No	No	Yes	Discharged home with no morbidities		6
1	Nigeria	33	University graduates or equivalents	Senior public servant, professionals, managers, large scale traders, businessmen and contractors	Married	4	0	7	1	Neg	Neg	Neg	No	No	No	Health facility		No	Neg	Yes	None	CS	Alive		Male	4.3	4.3	39	mother's dates	postnatal ward		Yes	No		No	No	Yes	Discharged home with no morbidities		7
1	Nigeria	34	University graduates or equivalents	Senior public servant, professionals, managers, large scale traders, businessmen and contractors	Married	3	0	8	1	Neg	Neg	Neg	No	No	No	Health facility		No	Neg	Yes	None	CS	Alive		Male	2.5	2.45	38	mother's dates	labour ward		No	No		No	No	Yes	Discharged home with no morbidities		3
1	Nigeria	27	University graduates or equivalents	Unemployed, student, full time house-wives and subsistence farmers	Married	3	0	9	1	Neg	Neg	Neg	No	No	No	Health facility		No	Neg	No	None	vaginal unassisted	Alive		Male	3.39	3.44	38	mother's dates	home		Yes	No		No	No	Yes	Discharged home with no morbidities		5
1	Nigeria	29	University graduates or equivalents	Senior public servant, professionals, managers, large scale traders, businessmen and contractors	Married	2	0	3	1	Neg	Neg	Neg	No	No	No	Health facility		No	Neg	No	None	vaginal unassisted	Alive		Female	2.7	2.43	38	mother's dates	home		No	No		No	No	Yes	Discharged home with no morbidities		4
1	Nigeria	33	University graduates or equivalents	Senior public servant, professionals, managers, large scale traders, businessmen and contractors	Married	2	0	16	1	Neg	Neg	Neg	No	No	No	Health facility		No	Neg	No	None	vaginal unassisted	Alive		Male	3.6	3.49	39	mother's dates	referred from health facility		Yes	No		No	No	Yes	Discharged home with no morbidities		5
1	Nigeria	33	University graduates or equivalents	Senior public servant, professionals, managers, large scale traders, businessmen and contractors	Married	2	0	16	1	Neg	Neg	Neg	No	No	No	Health facility		No	Neg	No	None	vaginal unassisted	Alive		Male	3.6	3.49	39	mother's dates	referred from health facility		Yes	No		No	No	Yes	Discharged home with no morbidities		5
1	Nigeria	39	University graduates or equivalents	Senior public servant, professionals, managers, large scale traders, businessmen and contractors	Married	2	0	5	1	Neg	Neg	Neg	No	No	No	Health facility		No	Neg	Yes	None	vaginal unassisted	Alive		Female	2.8	2.8	37	mother's dates	postnatal ward		No	No		No	No	Yes	Discharged home with no morbidities		8
1	Nigeria	27	University graduates or equivalents	Junior School teachers, drivers and artisans	Married	3	0	6	1	Neg	Neg	Neg	No	No	No	Health facility		No	Neg	No	None	vaginal unassisted	Alive		Male	3.8	3.62	40	mother's dates	home		No	No		No	No	Yes	Discharged home with no morbidities		4
1	Nigeria	31	University graduates or equivalents	Senior public servant, professionals, managers, large scale traders, businessmen and contractors	Married	1	0	6	1	Neg	Neg	Neg	No	Yes	No	Health facility		No	Neg	Yes	Do not know	CS	Alive		Male	1.43	1.43	31	mother's dates	postnatal ward		Yes	No		No	No	Yes	Discharged home with no morbidities		12
1	Nigeria	31	University graduates or equivalents	Intermediate grade public servant and senior school teachers	Married	3	0	5	1	Neg	Neg	Neg	No	Yes	No	Health facility		No	Neg	Yes	None	CS	Alive		Female	3.1	3.3	38	mother's dates	postnatal ward		No	No		No	No	Yes	Discharged home with no morbidities		6
1	Nigeria	36	University graduates or equivalents	Unemployed, student, full time house-wives and subsistence farmers	Married	4	0	4	1	Neg	Neg	Neg	No	Yes	No	Health facility		No	Neg	Yes	None	CS	Alive		Male	4.4	4.35	41	mother's dates	postnatal ward		No	No		No	No	Yes	Discharged home with no morbidities		4
1	Nigeria	32	University graduates or equivalents	Unemployed, student, full time house-wives and subsistence farmers	Married	1	0	6	1	Neg	Neg	Neg	No	Yes	No	Health facility		No	Neg	Yes	None	CS	Alive		Female	1.7	1.7	33	mother's dates	postnatal ward		Yes	No		No	No	Yes	Discharged home with no morbidities		7
1	Nigeria	36	University graduates or equivalents	Senior public servant, professionals, managers, large scale traders, businessmen and contractors	Married	2	0	2	1	Neg	Neg	Neg	No	Yes	No	Health facility		No	Neg	Yes	None	CS	Alive		Female	1.17	1.17	31	mother's dates	postnatal ward		Yes	No		No	No	Yes	Discharged home with no morbidities		25
1	Nigeria	36	University graduates or equivalents	Senior public servant, professionals, managers, large scale traders, businessmen and contractors	Married	4	0	14	1	Neg	Neg	Neg	No	Yes	No	Health facility		No	Neg	Yes	Partial_1-3doses	CS	Alive		Female	1.1	1.1	29	early USS	referred from health facility		Yes	No		No	No	Yes	Discharged home with no morbidities		35
1	Nigeria	36	University graduates or equivalents	Intermediate grade public servant and senior school teachers	Married	4	0	999	1	Do not know	Do not Know	Do not Know	Do not know	Yes	Do not Know	Health facility		Do not Know	Suspected	Do not Know	None	CS	Alive		Male	999	1.32	28	mother's dates	referred from health facility		Yes	No		No	No	Yes	Transferred out		15
1	Nigeria	37	University graduates or equivalents	Petty traders, labourers, messengers and similar grades	Married	2	0	8	1	Neg	Neg	Neg	No	Yes	No	Health facility		No	Suspected	Yes	None	CS	Alive		Male	3	3	38	mother's dates	postnatal ward		No	No		No	No	Yes	Discharged home with no morbidities		3
1	Nigeria	35	University graduates or equivalents	Intermediate grade public servant and senior school teachers	Married	4	0	9	1	Neg	Neg	Neg	Yes	Yes	No	Health facility		No	Suspected	Do not Know	None	vaginal unassisted	Alive		Female	3.7	3.7	38	mother's dates	home		No	No		No	No	Yes	Discharged home with no morbidities		3
1	Nigeria	40	University graduates or equivalents	Senior public servant, professionals, managers, large scale traders, businessmen and contractors	Married	4	0	3	1	Neg	Neg	Neg	No	No	No	Health facility		No	Neg	Yes	None	vaginal unassisted	Alive		Male	2.63	2.75	37	mother's dates	Other	Emergency pediatric unit	Yes	No		No	No	Yes	Discharged home with no morbidities		4
1	Nigeria	34	University graduates or equivalents	Senior public servant, professionals, managers, large scale traders, businessmen and contractors	Married	5	0	6	1	Neg	Neg	Neg	No	No	No	Health facility		No	Neg	Yes	Partial_1-3doses	CS	Alive		Female	2.1	2.1	34	mother's dates	Other	THEATER	Yes	No		No	No	Yes	Discharged home with no morbidities		7
1	Nigeria	35	University graduates or equivalents	Intermediate grade public servant and senior school teachers	Married	4	0	4	1	Neg	Neg	Neg	No	No	No	Health facility		Yes	Neg	Yes	None	CS	Alive		Male	2.8	2.8	38	mother's dates	Other	THEATER	Yes	No		No	No	Yes	Absconded/discharge against medical advi		4
1	Nigeria	27	University graduates or equivalents	Unemployed, student, full time house-wives and subsistence farmers	Married	1	0	6	1	Neg	Neg	Neg	No	No	Yes	Health facility		No	Neg	Yes	None	CS	Alive		Male	2.73	2.73	37	mother's dates	Other	THEATER	Yes	No		No	No	Yes	Discharged home with no morbidities		4
1	Nigeria	28	University graduates or equivalents	Unemployed, student, full time house-wives and subsistence farmers	Married	5	0	10	1	Neg	Neg	Neg	No	No	No	Health facility		No	Neg	Yes	None	CS	Alive		Female	3.68	3.68	42	mother's dates	labour ward		Yes	No		No	No	No	Died	Meconium aspiration syndrome	0
1	Nigeria	30	University graduates or equivalents	Petty traders, labourers, messengers and similar grades	Married	1	0	7	1	Neg	Neg	Neg	No	No	No	Health facility		No	Neg	Yes	None	CS	Alive		Male	4	4	39	mother's dates	Other	THEATER	Yes	No		No	No	Yes	Died	MODS (CCF + NEC )	9
1	Nigeria	29	University graduates or equivalents	Unemployed, student, full time house-wives and subsistence farmers	Married	1	0	0	1	Do not know	Do not Know	Do not Know	Do not know	Do not Know	Do not Know	Other	Mission home	No	Do not know	Do not Know	Do not know	vaginal unassisted	Alive		Male	2.5	2.49	99.9	mother's dates	home		No	No		No	No	No	Died	Severe perinatal asphyxia HIE stage 3	2
2	Nigeria	35	Do not Know/missing	Do not Know/missing	Married	5	0	3	1	Neg	Do not Know	Do not Know	No	Yes	No	Health facility		No	Neg	No	None	CS	Do not know/missing		Male	3.5	3.5	39	mother's dates	labour ward		Yes	No		No	No	No	Transferred out		8
2	Nigeria	28	Do not Know/missing	Do not Know/missing	Don't know/missing data	3	0	4	1	Neg	Do not Know	Do not Know	No	No	No	Health facility		No	Neg	No	None	vaginal unassisted	Alive		Female	1.2	1.05	28	mother's dates	referred from health facility		Yes	No		No	No	No	Died		1
2	Nigeria	33	Do not Know/missing	Do not Know/missing	Married	2	0	3	1	Neg	Do not Know	Do not Know	No	No	No	Health facility		Yes	Neg	No	None	CS	Alive		Male	1.1	1.1	28	Ballard or other charts	labour ward		Yes	No		No	No	No	Died		0
2	Nigeria	32	Do not Know/missing	Do not Know/missing	Married	5	0	4	2	Neg	Do not Know	Do not Know	No	No	No	Health facility		Yes	Neg	No	None	CS	Alive		Female	1.1	1.1	34	mother's dates	referred from health facility		Yes	No		No	No	No	Died		3
2	Nigeria	33	Do not Know/missing	Do not Know/missing	Married	2	0	4	1	Neg	Do not Know	Do not Know	No	No	No	Health facility		No	Neg	No	None	CS	Alive		Female	1.75	1.75	33.5	mother's dates	labour ward		Yes	No		No	No	No	Died		0
2	Nigeria	26	Do not Know/missing	Do not Know/missing	Married	3	0	4	1	Neg	Do not Know	Do not Know	No	No	No	Health facility		No	Neg	No	None	vaginal unassisted	Alive		Female	1.8	1.8	35	mother's dates	referred from health facility		Yes	No		No	No	No	Absconded/discharge against medical advi		3
2	Nigeria	33	Do not Know/missing	Do not Know/missing	Don't know/missing data	3	0	1	999	Neg	Do not Know	Do not Know	No	No	No	Health facility		No	Neg	No	None	vaginal unassisted	Alive		Male	999	3.55	38	early USS	labour ward		Yes	No		No	No	No	Died		2
2	Nigeria	25	Do not Know/missing	Do not Know/missing	Married	2	1	4	1	Neg	Do not Know	Do not Know	No	No	No	Health facility		No	Neg	No	None	CS	Alive		Female	2.4	2.4	38	mother's dates	referred from health facility		Yes	No		No	No	No	Discharged home with no morbidities		69
2	Nigeria	32	Do not Know/missing	Do not Know/missing	Married	5	0	3	1	Neg	Do not Know	Do not Know	No	Yes	No	Health facility		No	Neg	No	None	CS	Alive		Male	4.4	3.75	34.5	mother's dates	referred from health facility		Yes	No		No	No	No	Absconded/discharge against medical advi		2
2	Nigeria	33	Do not Know/missing	Do not Know/missing	Married	3	0	3	1	Neg	Do not Know	Do not Know	No	No	No	Health facility		No	Neg	No	None	vaginal unassisted	Alive		Female	0.7	0.6	26	mother's dates	Other	Accident and emergency unit	Yes	No		No	No	No	Died		1
2	Nigeria	33	Do not Know/missing	Petty traders, labourers, messengers and similar grades	Married	4	0	5	1	Neg	Do not Know	Do not Know	No	No	No	Health facility		Yes	Confirmed	No	None	vaginal assisted	Alive		Male	2.5	2.5	37	mother's dates	labour ward		Yes	No		No	No	Yes	Discharged home with no morbidities		12
2	Nigeria	30	Do not Know/missing	Do not Know/missing	Married	5	0	4	2	Neg	Do not Know	Do not Know	No	No	No	Health facility		No	Neg	No	None	vaginal unassisted	Alive		Male	1.45	1.4	30	mother's dates	referred from health facility		Yes	No		No	No	Yes	Died		3
2	Nigeria	30	Do not Know/missing	Do not Know/missing	Married	5	0	4	2	Neg	Do not Know	Do not Know	No	No	No	Health facility		No	Neg	No	None	vaginal unassisted	Alive		Female	1.11	1.1	30	mother's dates	referred from health facility		Yes	No		No	No	Yes	Died		4
2	Nigeria	32	Do not Know/missing	Do not Know/missing	Married	3	0	4	1	Neg	Do not Know	Do not Know	No	No	No	Health facility		No	Neg	No	None	vaginal unassisted	Alive		Male	3.6	3.5	39	mother's dates	labour ward		Yes	No		No	No	Yes	Discharged home with no morbidities		7
2	Nigeria	38	Do not Know/missing	Do not Know/missing	Married	4	0	3	1	Neg	Do not Know	Do not Know	No	No	No	Health facility		No	Neg	No	None	vaginal unassisted	Alive		Female	1.4	1.4	29	mother's dates	labour ward		Yes	No		No	No	Yes	Discharged home with no morbidities		30
2	Nigeria	28	Do not Know/missing	Junior School teachers, drivers and artisans	Married	6	1	4	1	Neg	Neg	Neg	No	No	No	Health facility		No	Neg	No	Partial_1-3doses	CS	Alive		Female	1	1	28	mother's dates	labour ward		Yes	No		No	No	Yes	Died		2
2	Nigeria	33	Do not Know/missing	Do not Know/missing	Married	3	1	5	1	Do not know	Neg	Neg	No	No	No	Health facility		No	Neg	No	None	CS	Alive		Female	3.42	3.42	36	mother's dates	labour ward		Yes	No		No	No	Yes	Discharged home with no morbidities		11
2	Nigeria	22	Do not Know/missing	Do not Know/missing	Married	2	0	5	5	Neg	Do not Know	Do not Know	No	Yes	No	Health facility		No	Neg	No	None	CS	Alive		Male	1.5	1.4	35	mother's dates	labour ward		Yes	No		No	No	Yes	Transferred out		4
2	Nigeria	22	Do not Know/missing	Do not Know/missing	Married	2	0	5	5	Neg	Do not Know	Do not Know	No	Yes	No	Health facility		No	Neg	No	None	CS	Alive		Male	1.65	1.6	35	mother's dates	labour ward		Yes	No		No	No	Yes	Transferred out		7
2	Nigeria	36	Do not Know/missing	Do not Know/missing	Married	7	0	3	4	Do not know	Do not Know	Do not Know	Do not know	Do not Know	Yes	Health facility		No	Neg	No	None	vaginal unassisted	Alive		Female	999	0.9	27	early USS	referred from health facility		Yes	Yes	Congenital amputation of the right foot	No	No	Yes	Died	CARDIOPULMONARY ARREST	5
2	Nigeria	32	Do not Know/missing	Do not Know/missing	Married	2	0	6	1	Neg	Neg	Do not Know	Do not know	Do not Know	Do not Know	Health facility		No	Neg	No	None	vaginal unassisted	Alive		Female	999	2.75	38	early USS	home		No	No		Do not know	No	No	Died	Severe Perinatal asphyxia and NNE III	3
2	Nigeria	42	School certificate holders or grade II teachers certificate holders or equivalents	Junior School teachers, drivers and artisans	Married	2	0	3	1	Neg	Do not Know	Do not Know	No	No	No	Health facility		No	Confirmed	No	None	CS	Alive		Female	1.95	1.9	32	mother's dates	labour ward		Yes	No		No	No	No	Discharged home with no morbidities		7
2	Nigeria	18	School certificate holders or grade II teachers certificate holders or equivalents	Unemployed, student, full time house-wives and subsistence farmers	Single	0	0	5	1	Do not know	Do not Know	Do not Know	Do not know	No	Do not Know	Health facility		No	Do not know	No	None	CS	Alive		Female	1.7	1.45	31	early USS	referred from health facility		No	No		No	No	No	Discharged home with no morbidities		15
2	Nigeria	20	School certificate holders or grade II teachers certificate holders or equivalents	Petty traders, labourers, messengers and similar grades	Married	0	0	4	1	Do not know	Do not Know	Do not Know	Do not know	Do not Know	No	Other	Traditional birth attendant home	Yes	Do not know	No	None	vaginal unassisted	Alive		Female	999	2.4	38	mother's dates	referred from health facility		No	No		No	No	No	Discharged home with no morbidities		10
2	Nigeria	35	School certificate holders or grade II teachers certificate holders or equivalents	Junior School teachers, drivers and artisans	Married	2	0	4	1	Do not know	Do not Know	Do not Know	No	No	No	Health facility		No	Do not know	No	None	vaginal unassisted	Alive		Male	2.8	2.8	38	early USS	referred from health facility		No	Yes	Congenital nasal deformity R/O congenital syphillis syndrome	No	No	No	Discharged home with morbidities		25
2	Nigeria	29	School certificate holders or grade II teachers certificate holders or equivalents	Intermediate grade public servant and senior school teachers	Married	2	0	4	1	Neg	Do not Know	Do not Know	No	No	No	Health facility		Do not Know	Do not know	Do not Know	Do not know	CS	Alive		Male	2.7	2.7	34	mother's dates	labour ward		Yes	Yes	Hydrocephalus Myelomeningocoele	No	No	No	Died		2
2	Nigeria	25	School certificate holders or grade II teachers certificate holders or equivalents	Junior School teachers, drivers and artisans	Married	0	0	6	1	Neg	Neg	Neg	No	No	No	Health facility		Do not Know	Do not know	Do not Know	None	vaginal unassisted	Alive		Male	2.95	2.95	38	Ballard or other charts	referred from health facility		Yes	No		No	No	No	Discharged home with morbidities		20
2	Nigeria	39	School certificate holders or grade II teachers certificate holders or equivalents	Petty traders, labourers, messengers and similar grades	Married	3	0	4	3	Do not know	Do not Know	Do not Know	No	No	No	Health facility		No	Neg	Yes	Full 4 doses	CS	Alive		Male	1.85	1.85	34	mother's dates	labour ward		Yes	No		No	No	No	Discharged home with no morbidities		5
2	Nigeria	25	School certificate holders or grade II teachers certificate holders or equivalents	Petty traders, labourers, messengers and similar grades	Married	1	0	5	1	Do not know	Do not Know	Do not Know	No	No	No	Health facility		No	Neg	No	Do not know	CS	Alive		Female	2	2	34	mother's dates	referred from health facility		No	No		No	No	No	Discharged home with no morbidities		7
2	Nigeria	25	School certificate holders or grade II teachers certificate holders or equivalents	Junior School teachers, drivers and artisans	Single	0	0	7	2	Neg	Do not Know	Do not Know	No	No	No	Health facility		No	Neg	Do not Know	Do not know	vaginal unassisted	Alive		Male	1.75	1.75	34	early USS	referred from health facility		No	No		No	No	No	Discharged home with no morbidities		16
2	Nigeria	34	School certificate holders or grade II teachers certificate holders or equivalents	Intermediate grade public servant and senior school teachers	Married	4	0	8	1	Do not know	Do not Know	Do not Know	No	No	No	Health facility		No	Neg	No	Do not know	vaginal unassisted	Alive		Male	999	2.4	36	Ballard or other charts	referred from health facility		Yes	No		No	No	No	Discharged home with no morbidities		72
2	Nigeria	37	School certificate holders or grade II teachers certificate holders or equivalents	Petty traders, labourers, messengers and similar grades	Married	4	0	0	1	Neg	Do not Know	Do not Know	No	No	No	Home		No	Neg	No	None	vaginal unassisted	Alive		Female	2.6	2.6	42	mother's dates	home		No	Yes	Bilateral congenital Anophalmos, polydeatyl, sub-aottic VSD	Yes	No	No	Discharged home with no morbidities		9
2	Nigeria	30	School certificate holders or grade II teachers certificate holders or equivalents	Junior School teachers, drivers and artisans	Married	2	0	7	2	Neg	Do not Know	Do not Know	No	No	No	Health facility		No	Neg	No	None	CS	Alive		Male	2.4	2.45	36	mother's dates	labour ward		Yes	No		No	No	No	Absconded/discharge against medical advi		4
2	Nigeria	23	School certificate holders or grade II teachers certificate holders or equivalents	Unemployed, student, full time house-wives and subsistence farmers	Married	1	0	5	1	Do not know	Do not Know	Do not Know	No	No	No	Health facility		No	Neg	Do not Know	None	vaginal unassisted	Alive		Male	999	3.1	38	mother's dates	referred from health facility		No	No		No	No	No	Discharged home with no morbidities		16
2	Nigeria	33	School certificate holders or grade II teachers certificate holders or equivalents	Petty traders, labourers, messengers and similar grades	Married	0	0	10	2	Do not know	Do not Know	Do not Know	No	No	No	Health facility		No	Neg	No	Do not know	vaginal unassisted	Alive		Female	2.55	2.55	39	mother's dates	referred from health facility		No	No		No	No	No	Discharged home with no morbidities		11
2	Nigeria	27	School certificate holders or grade II teachers certificate holders or equivalents	Petty traders, labourers, messengers and similar grades	Married	5	0	0	2	Neg	Do not Know	Do not Know	No	No	No	Health facility		Yes	Neg	No	None	CS	Alive		Female	3.1	3.1	37	mother's dates	labour ward		Yes	No		No	No	No	Transferred out		4
2	Nigeria	23	School certificate holders or grade II teachers certificate holders or equivalents	Junior School teachers, drivers and artisans	Married	1	0	12	1	Neg	Do not Know	Do not Know	No	No	No	Health facility		Yes	Neg	No	None	CS	Alive		Female	2.7	2.7	37	early USS	labour ward		Yes	No		No	No	No	Discharged home with no morbidities		5
2	Nigeria	35	School certificate holders or grade II teachers certificate holders or equivalents	Junior School teachers, drivers and artisans	Married	4	0	0	1	Neg	Do not Know	Do not Know	No	No	No	Other		No	Neg	No	None	vaginal unassisted	Alive		Male	999	2.75	40	mother's dates	referred from health facility		No	No		No	No	No	Discharged home with no morbidities		15
2	Nigeria	39	School certificate holders or grade II teachers certificate holders or equivalents	Junior School teachers, drivers and artisans	Married	3	0	9	1	Neg	Do not Know	Do not Know	No	No	No	Health facility		No	Neg	Yes	None	CS	Alive		Female	3.3	3.3	37	early USS	referred from health facility		No	No		No	No	No	Discharged home with no morbidities		10
2	Nigeria	26	School certificate holders or grade II teachers certificate holders or equivalents	Junior School teachers, drivers and artisans	Married	1	0	0	1	Do not know	Do not Know	Do not Know	No	No	No	Other	Mission home	No	Neg	Do not Know	None	vaginal unassisted	Alive		Male	999	2.95	99.9	Do not Know/missing	referred from health facility		No	No		No	No	No	Discharged home with no morbidities		11
2	Nigeria	26	School certificate holders or grade II teachers certificate holders or equivalents	Junior School teachers, drivers and artisans	Married	1	0	0	1	Do not know	Do not Know	Do not Know	No	No	No	Other	Mission home	No	Neg	Do not Know	None	vaginal unassisted	Alive		Male	999	2.95	99.9	Do not Know/missing	referred from health facility		No	No		No	No	No	Discharged home with no morbidities		11
2	Nigeria	34	School certificate holders or grade II teachers certificate holders or equivalents	Petty traders, labourers, messengers and similar grades	Married	2	0	4	1	Do not know	Do not Know	Do not Know	No	No	No	Health facility		No	Neg	No	None	vaginal unassisted	Alive		Male	3.1	3.1	41	mother's dates	labour ward		No	Yes	Prune belly syndrome + bilateral descended testes. patent forama ovale	Yes	No	No	Discharged home with no morbidities		6
2	Nigeria	30	School certificate holders or grade II teachers certificate holders or equivalents	Junior School teachers, drivers and artisans	Married	4	0	5	2	Neg	Do not Know	Do not Know	No	No	No	Health facility		No	Neg	No	None	CS	Alive		Male	2.4	2.4	36	mother's dates	labour ward		Yes	No		No	No	No	Discharged home with no morbidities		999
2	Nigeria	35	School certificate holders or grade II teachers certificate holders or equivalents	Junior School teachers, drivers and artisans	Married	1	0	10	1	Pos	Do not Know	Do not Know	No	No	No	Health facility		No	Neg	No	None	vaginal unassisted	Alive		Female	3	3	38	mother's dates	referred from health facility		Yes	No		No	No	No	Discharged home with no morbidities		6
2	Nigeria	38	School certificate holders or grade II teachers certificate holders or equivalents	Petty traders, labourers, messengers and similar grades	Married	3	0	12	1	Do not know	Do not Know	Do not Know	No	No	No	Health facility		No	Neg	No	None	vaginal assisted	Alive		Female	3.5	3.35	41	early USS	referred from health facility		Yes	Yes	Cyanotic congenital heart disease	Yes	No	No	Discharged home with no morbidities		9
2	Nigeria	22	School certificate holders or grade II teachers certificate holders or equivalents	Unemployed, student, full time house-wives and subsistence farmers	Married	0	0	6	1	Neg	Do not Know	Do not Know	No	No	No	Health facility		No	Neg	No	None	vaginal unassisted	Alive		Male	3.3	3.3	41	mother's dates	referred from health facility		No	No		No	No	No	Discharged home with no morbidities		12
2	Nigeria	27	School certificate holders or grade II teachers certificate holders or equivalents	Unemployed, student, full time house-wives and subsistence farmers	Married	0	0	10	1	Neg	Do not Know	Do not Know	No	No	No	Health facility		No	Neg	Yes	None	CS	Alive		Male	999	3.25	40	mother's dates	referred from health facility		No	No		No	No	No	Discharged home with morbidities		12
2	Nigeria	35	School certificate holders or grade II teachers certificate holders or equivalents	Junior School teachers, drivers and artisans	Married	4	0	6	1	Neg	Do not Know	Do not Know	No	No	No	Health facility		No	Neg	No	None	vaginal assisted	Alive		Male	999	3.65	38	mother's dates	home		No	No		No	No	No	Discharged home with no morbidities		17
2	Nigeria	30	School certificate holders or grade II teachers certificate holders or equivalents	Unemployed, student, full time house-wives and subsistence farmers	Married	1	0	5	1	Do not know	Do not Know	Do not Know	Yes	No	No	Health facility		Yes	Neg	No	None	vaginal unassisted	Alive		Male	999	5.2	40	mother's dates	referred from health facility		Yes	No		No	No	No	Discharged home with no morbidities		13
2	Nigeria	24	School certificate holders or grade II teachers certificate holders or equivalents	Junior School teachers, drivers and artisans	Married	1	0	0	1	Do not know	Do not Know	Do not Know	No	No	No	Home		No	Neg	No	None	vaginal unassisted	Alive		Male	2.2	2.2	37	early USS	referred from health facility		No	No		No	No	No	Discharged home with no morbidities		8
2	Nigeria	39	School certificate holders or grade II teachers certificate holders or equivalents	Petty traders, labourers, messengers and similar grades	Married	3	0	4	2	Neg	Neg	Do not Know	No	No	No	Health facility		No	Neg	Yes	None	vaginal unassisted	Alive		Male	1.6	1.5	28	early USS	referred from health facility		No	No		No	No	No	Discharged home with no morbidities		999
2	Nigeria	35	School certificate holders or grade II teachers certificate holders or equivalents	Unemployed, student, full time house-wives and subsistence farmers	Married	3	1	9	1	Neg	Neg	Do not Know	Yes	No	No	Health facility		No	Neg	Do not Know	None	CS	Alive		Male	3.4	3.4	37	mother's dates	referred from health facility		No	No		No	No	No	Discharged home with no morbidities		5
2	Nigeria	33	School certificate holders or grade II teachers certificate holders or equivalents	Petty traders, labourers, messengers and similar grades	Married	0	0	1	1	Neg	Neg	Do not Know	No	No	No	Health facility		No	Neg	Yes	None	CS	Alive		Female	2.3	2.3	38	mother's dates	labour ward		No	No		No	No	No	Discharged home with no morbidities		18
2	Nigeria	30	School certificate holders or grade II teachers certificate holders or equivalents	Junior School teachers, drivers and artisans	Married	1	0	6	1	Neg	Neg	Do not Know	No	No	No	Health facility		No	Neg	Yes	None	vaginal unassisted	Alive		Male	2.7	2.7	40	mother's dates	referred from health facility		No	No		No	No	No	Discharged home with no morbidities		10
2	Nigeria	27	School certificate holders or grade II teachers certificate holders or equivalents	Junior School teachers, drivers and artisans	Married	3	0	8	1	Neg	Neg	Do not Know	No	No	No	Other	Traditional birth attendant home	No	Neg	No	None	vaginal unassisted	Alive		Male	2.8	2.8	39	early USS	referred from health facility		No	No		No	No	No	Discharged home with no morbidities		9
2	Nigeria	38	School certificate holders or grade II teachers certificate holders or equivalents	Intermediate grade public servant and senior school teachers	Married	3	0	7	1	Neg	Neg	Do not Know	No	No	No	Health facility		Yes	Neg	Do not Know	None	CS	Alive		Male	4.5	4.2	40	early USS	referred from health facility		No	No		No	No	No	Discharged home with no morbidities		13
2	Nigeria	27	School certificate holders or grade II teachers certificate holders or equivalents	Junior School teachers, drivers and artisans	Married	0	0	6	1	Neg	Neg	Do not Know	No	No	No	Health facility		No	Neg	Do not Know	None	vaginal unassisted	Alive		Male	3.4	3.4	38	early USS	referred from health facility		No	No		No	No	No	Discharged home with no morbidities		8
2	Nigeria	30	School certificate holders or grade II teachers certificate holders or equivalents	Junior School teachers, drivers and artisans	Married	2	1	8	1	Neg	Neg	Do not Know	No	No	No	Health facility		No	Neg	Yes	None	CS	Alive		Female	3	2.85	43	early USS	referred from health facility		No	No		No	No	No	Discharged home with no morbidities		7
2	Nigeria	30	School certificate holders or grade II teachers certificate holders or equivalents	Junior School teachers, drivers and artisans	Married	1	0	9	1	Neg	Neg	Do not Know	No	No	No	Health facility		No	Neg	No	None	vaginal unassisted	Alive		Female	3.8	3.8	37	mother's dates	referred from health facility		No	No		No	No	No	Discharged home with no morbidities		7
2	Nigeria	29	School certificate holders or grade II teachers certificate holders or equivalents	Junior School teachers, drivers and artisans	Married	1	0	10	1	Neg	Neg	Do not Know	No	No	No	Health facility		No	Neg	Do not Know	None	CS	Alive		Male	4	3.15	39	mother's dates	referred from health facility		No	No		No	No	No	Discharged home with morbidities		8
2	Nigeria	22	School certificate holders or grade II teachers certificate holders or equivalents	Junior School teachers, drivers and artisans	Married	1	1	10	1	Neg	Neg	Do not Know	No	No	No	Health facility		No	Neg	Yes	None	CS	Alive		Female	2.9	2.9	41	early USS	referred from health facility		No	No		No	No	No	Discharged home with no morbidities		38
2	Nigeria	25	School certificate holders or grade II teachers certificate holders or equivalents	Junior School teachers, drivers and artisans	Married	0	0	999	1	Neg	Neg	Do not Know	No	No	No	Health facility		Yes	Neg	Yes	None	vaginal unassisted	Alive		Male	2.9	2.9	38	early USS	referred from health facility		No	No		No	No	No	Discharged home with no morbidities		7
2	Nigeria	21	School certificate holders or grade II teachers certificate holders or equivalents	Petty traders, labourers, messengers and similar grades	Married	0	0	0	1	Neg	Neg	Do not Know	No	No	No	Home		Yes	Neg	No	None	vaginal unassisted	Alive		Female	2.65	2.6	40	early USS	referred from health facility		No	No		No	No	No	Discharged home with no morbidities		12
2	Nigeria	25	School certificate holders or grade II teachers certificate holders or equivalents	Junior School teachers, drivers and artisans	Married	1	0	6	1	Neg	Neg	Do not Know	No	No	No	Health facility		No	Neg	No	None	vaginal unassisted	Alive		Male	3.1	3.1	40	mother's dates	referred from health facility		No	No		No	No	No	Discharged home with no morbidities		7
2	Nigeria	37	School certificate holders or grade II teachers certificate holders or equivalents	Junior School teachers, drivers and artisans	Married	0	0	5	1	Neg	Neg	Do not Know	Yes	No	No	Health facility		Yes	Neg	No	None	CS	Alive		Male	3.5	3.5	38	early USS	labour ward		No	No		No	No	No	Discharged home with no morbidities		22
2	Nigeria	29	School certificate holders or grade II teachers certificate holders or equivalents	Petty traders, labourers, messengers and similar grades	Married	1	0	9	1	Neg	Neg	Do not Know	No	No	No	Health facility		No	Neg	No	Do not know	vaginal unassisted	Alive		Male	3.1	2.95	40	mother's dates	referred from health facility		No	No		No	No	No	Discharged home with no morbidities		11
2	Nigeria	21	School certificate holders or grade II teachers certificate holders or equivalents	Junior School teachers, drivers and artisans	Married	0	0	5	1	Neg	Neg	Do not Know	No	No	No	Health facility		No	Neg	Yes	None	CS	Alive		Male	999	2.75	42	early USS	referred from health facility		No	No		No	No	No	Discharged home with no morbidities		9
2	Nigeria	40	School certificate holders or grade II teachers certificate holders or equivalents	Junior School teachers, drivers and artisans	Married	1	0	11	1	Neg	Neg	Do not Know	No	No	No	Health facility		No	Neg	Do not Know	None	CS	Alive		Male	3.8	3.8	40	early USS	referred from health facility		No	No		No	No	No	Discharged home with no morbidities		11
2	Nigeria	25	School certificate holders or grade II teachers certificate holders or equivalents	Junior School teachers, drivers and artisans	Single	0	0	8	1	Neg	Neg	Do not Know	No	No	No	Health facility		No	Neg	Do not Know	None	vaginal unassisted	Alive		Male	999	3.25	38	early USS	referred from health facility		No	No		No	No	No	Discharged home with no morbidities		12
2	Nigeria	29	School certificate holders or grade II teachers certificate holders or equivalents	Junior School teachers, drivers and artisans	Married	2	0	3	1	Neg	Neg	Do not Know	No	No	No	Health facility		No	Neg	No	None	CS	Alive		Male	2.7	2.7	33	mother's dates	labour ward		Yes	Yes	Lumbar cnyelomennyocoele with hydrocapitedis	No	No	No	Died		2
2	Nigeria	39	School certificate holders or grade II teachers certificate holders or equivalents	Petty traders, labourers, messengers and similar grades	Married	7	0	7	1	Neg	Neg	Do not Know	No	No	No	Health facility		No	Neg	No	None	CS	Alive		Female	2.8	2.8	40	early USS	referred from health facility		No	No		No	No	No	Discharged home with morbidities		27
2	Nigeria	25	School certificate holders or grade II teachers certificate holders or equivalents	Junior School teachers, drivers and artisans	Don't know/missing data	0	0	10	1	Neg	Neg	Neg	Do not know	No	No	Health facility		Yes	Neg	No	None	CS	Alive		Male	3.95	3.7	39	mother's dates	labour ward		Yes	No		No	No	No	Discharged home with no morbidities		5
2	Nigeria	29	School certificate holders or grade II teachers certificate holders or equivalents	Petty traders, labourers, messengers and similar grades	Married	2	1	3	1	Neg	Neg	Neg	No	No	No	Health facility		No	Neg	No	None	CS	Alive		Female	2.2	2.15	37	mother's dates	labour ward		Yes	No		No	No	No	Discharged home with no morbidities		3
2	Nigeria	23	School certificate holders or grade II teachers certificate holders or equivalents	Petty traders, labourers, messengers and similar grades	Married	1	0	8	1	Neg	Neg	Neg	No	No	No	Health facility		No	Neg	No	None	CS	Alive		Male	2.3	2.25	36	mother's dates	labour ward		Yes	Yes	Atrial septal defect	Yes	No	No	Discharged home with no morbidities		2
2	Nigeria	34	School certificate holders or grade II teachers certificate holders or equivalents	Junior School teachers, drivers and artisans	Married	4	0	9	1	Neg	Neg	Neg	No	No	No	Health facility		No	Neg	No	None	vaginal unassisted	Alive		Female	3	3	38	mother's dates	referred from health facility		No	No		No	No	No	Discharged home with no morbidities		8
2	Nigeria	38	School certificate holders or grade II teachers certificate holders or equivalents	Petty traders, labourers, messengers and similar grades	Married	5	0	8	1	Neg	Neg	Neg	No	No	No	Health facility		No	Neg	Do not Know	None	vaginal unassisted	Alive		Female	3	3	39	early USS	referred from health facility		No	No		No	No	No	Discharged home with no morbidities		8
2	Nigeria	22	School certificate holders or grade II teachers certificate holders or equivalents	Unemployed, student, full time house-wives and subsistence farmers	Divorced	0	0	11	1	Neg	Neg	Neg	Do not know	No	No	Health facility		Yes	Neg	Do not Know	None	CS	Alive		Female	4.9	4.85	38	early USS	referred from health facility		No	No		No	No	No	Discharged home with no morbidities		12
2	Nigeria	24	School certificate holders or grade II teachers certificate holders or equivalents	Petty traders, labourers, messengers and similar grades	Married	0	0	10	1	Neg	Neg	Neg	No	No	No	Health facility		Yes	Neg	No	None	vaginal unassisted	Alive		Male	3.4	3.4	41	early USS	labour ward		Yes	No		No	No	No	Discharged home with no morbidities		6
2	Nigeria	22	School certificate holders or grade II teachers certificate holders or equivalents	Petty traders, labourers, messengers and similar grades	Married	1	1	6	1	Do not know	Do not Know	Do not Know	No	Yes	No	Health facility		No	Neg	No	None	CS	Alive		Female	2.1	2.1	32	early USS	labour ward		Yes	No		No	No	No	Discharged home with no morbidities		4
2	Nigeria	30	School certificate holders or grade II teachers certificate holders or equivalents	Petty traders, labourers, messengers and similar grades	Married	0	0	4	1	Do not know	Do not Know	Do not Know	No	Yes	No	Health facility		No	Neg	No	Full 4 doses	CS	Alive		Female	1.65	1.65	33	mother's dates	labour ward		Yes	No		No	No	No	Absconded/discharge against medical advi		6
2	Nigeria	25	School certificate holders or grade II teachers certificate holders or equivalents	Petty traders, labourers, messengers and similar grades	Married	0	0	0	1	Do not know	Do not Know	Do not Know	Do not know	Yes	No	Other	Mission home	No	Neg	No	None	vaginal unassisted	Alive		Male	999	3.7	41	early USS	referred from health facility		No	No		No	No	No	Discharged home with no morbidities		34
2	Nigeria	30	School certificate holders or grade II teachers certificate holders or equivalents	Junior School teachers, drivers and artisans	Married	1	0	4	1	Neg	Do not Know	Do not Know	No	Yes	No	Health facility		No	Neg	No	None	CS	Alive		Female	2.65	2.5	39	mother's dates	postnatal ward		Yes	No		No	No	No	Discharged home with no morbidities		9
2	Nigeria	23	School certificate holders or grade II teachers certificate holders or equivalents	Junior School teachers, drivers and artisans	Married	1	0	9	1	Neg	Do not Know	Do not Know	No	Yes	No	Health facility		No	Neg	Do not Know	None	vaginal unassisted	Alive		Male	3.4	3.4	40	mother's dates	referred from health facility		No	No		No	No	No	Discharged home with no morbidities		9
2	Nigeria	24	School certificate holders or grade II teachers certificate holders or equivalents	Junior School teachers, drivers and artisans	Married	0	0	8	1	Neg	Neg	Do not Know	No	Yes	No	Health facility		No	Neg	Do not Know	None	vaginal unassisted	Alive		Male	3.15	3.15	40	early USS	referred from health facility		No	No		No	No	No	Discharged home with no morbidities		6
2	Nigeria	30	School certificate holders or grade II teachers certificate holders or equivalents	Junior School teachers, drivers and artisans	Married	1	0	8	1	Do not know	Do not Know	Do not Know	Do not know	Do not Know	Yes	Health facility		No	Neg	Do not Know	None	CS	Alive		Female	999	2.8	39	early USS	referred from health facility		No	No		No	No	No	Discharged home with no morbidities		9
2	Nigeria	25	School certificate holders or grade II teachers certificate holders or equivalents	Petty traders, labourers, messengers and similar grades	Married	4	0	2	1	Neg	Do not Know	Do not Know	No	No	Yes	Health facility		No	Neg	No	None	CS	Alive		Female	2.6	2.6	38	mother's dates	labour ward		Yes	No		No	No	No	Transferred out		1
2	Nigeria	26	School certificate holders or grade II teachers certificate holders or equivalents	Junior School teachers, drivers and artisans	Married	3	0	5	1	Neg	Neg	Neg	No	No	No	Health facility		No	Neg	No	None	vaginal unassisted	Alive		Female	3.5	3.1	40	mother's dates	postnatal ward		Yes	Yes	Velocardiofacial syndrome? Pierre-Robin Sequence	Yes	Yes	No	Discharged home with no morbidities		37
2	Nigeria	27	School certificate holders or grade II teachers certificate holders or equivalents	Petty traders, labourers, messengers and similar grades	Married	4	0	0	2	Neg	Do not Know	Do not Know	No	No	No	Health facility		Yes	Confirmed	No	None	vaginal unassisted	Alive		Male	2.75	2.8	37	mother's dates	labour ward		Yes	No		No	No	Yes	Transferred out		4
2	Nigeria	37	School certificate holders or grade II teachers certificate holders or equivalents	Junior School teachers, drivers and artisans	Married	0	0	10	1	Neg	Do not Know	Neg	Yes	No	No	Health facility		Yes	Confirmed	No	None	CS	Alive		Male	3.3	3.3	38	mother's dates	labour ward		No	No		No	No	Yes	Discharged home with no morbidities		22
2	Nigeria	34	School certificate holders or grade II teachers certificate holders or equivalents	Unemployed, student, full time house-wives and subsistence farmers	Married	2	0	4	1	Neg	Neg	Neg	No	No	No	Health facility		Yes	Confirmed	Yes	Full 4 doses	CS	Alive		Female	1.65	1.65	33	mother's dates	labour ward		Yes	No		No	No	Yes	Discharged home with no morbidities		9
2	Nigeria	38	School certificate holders or grade II teachers certificate holders or equivalents	Junior School teachers, drivers and artisans	Married	3	0	5	1	Neg	Neg	Do not Know	No	No	Yes	Health facility		Yes	Confirmed	Yes	None	CS	Alive		Female	2.65	2.8	38	mother's dates	referred from health facility		Yes	No		No	No	Yes	Discharged home with no morbidities		7
2	Nigeria	31	School certificate holders or grade II teachers certificate holders or equivalents	Senior public servant, professionals, managers, large scale traders, businessmen and contractors	Married	1	0	7	1	Neg	Neg	Neg	No	Yes	No	Health facility		No	Do not know	Yes	Partial_1-3doses	CS	Alive		Male	1.05	1.05	30	early USS	labour ward		No	No		No	No	Yes	Discharged home with no morbidities		28
2	Nigeria	29	School certificate holders or grade II teachers certificate holders or equivalents	Intermediate grade public servant and senior school teachers	Married	6	0	4	1	Neg	Do not Know	Do not Know	Do not know	No	No	Health facility		Yes	Neg	Yes	Full 4 doses	vaginal unassisted	Alive		Female	1.45	1.5	30	mother's dates	labour ward		No	No		No	No	Yes	Discharged home with no morbidities		16
2	Nigeria	19	School certificate holders or grade II teachers certificate holders or equivalents	Unemployed, student, full time house-wives and subsistence farmers	Single	1	0	4	1	Neg	Do not Know	Do not Know	No	No	No	Health facility		No	Neg	No	None	CS	Alive		Male	1.6	1.3	34	mother's dates	postnatal ward		Yes	No		No	No	Yes	Discharged home with no morbidities		16
2	Nigeria	34	School certificate holders or grade II teachers certificate holders or equivalents	Petty traders, labourers, messengers and similar grades	Married	10	0	8	1	Neg	Do not Know	Do not Know	No	No	No	Health facility		Yes	Neg	Yes	Partial_1-3doses	vaginal unassisted	Alive		Male	1.75	1.75	31	mother's dates	labour ward		Yes	No		No	No	Yes	Discharged home with no morbidities		13
2	Nigeria	28	School certificate holders or grade II teachers certificate holders or equivalents	Junior School teachers, drivers and artisans	Married	1	0	9	1	Neg	Do not Know	Do not Know	No	No	No	Health facility		Yes	Neg	No	None	vaginal unassisted	Alive		Female	1.6	1.6	32	mother's dates	referred from health facility		No	No		No	No	Yes	Discharged home with no morbidities		12
2	Nigeria	27	School certificate holders or grade II teachers certificate holders or equivalents	Junior School teachers, drivers and artisans	Married	5	0	3	1	Neg	Do not Know	Do not Know	No	No	No	Health facility		No	Neg	No	None	CS	Alive		Male	1.3	1.3	29	mother's dates	labour ward		Yes	No		No	No	Yes	Discharged home with no morbidities		28
2	Nigeria	32	School certificate holders or grade II teachers certificate holders or equivalents	Petty traders, labourers, messengers and similar grades	Married	1	0	8	1	Do not know	Do not Know	Do not Know	No	No	No	Health facility		No	Neg	No	None	vaginal unassisted	Alive		Male	1.7	1.7	32	mother's dates	referred from health facility		Yes	No		No	No	Yes	Discharged home with no morbidities		6
2	Nigeria	30	School certificate holders or grade II teachers certificate holders or equivalents	Petty traders, labourers, messengers and similar grades	Married	1	0	3	1	Neg	Do not Know	Do not Know	No	No	No	Health facility		Yes	Neg	No	None	vaginal unassisted	Alive		Female	0.7	0.7	28	mother's dates	referred from health facility		Yes	No		No	No	Yes	Died		4
2	Nigeria	24	School certificate holders or grade II teachers certificate holders or equivalents	Petty traders, labourers, messengers and similar grades	Married	1	0	6	1	Do not know	Do not Know	Do not Know	No	No	No	Home		No	Neg	No	None	vaginal unassisted	Alive		Male	999	2.2	38	Ballard or other charts	home		Yes	No		No	No	Yes	Discharged home with no morbidities		8
2	Nigeria	25	School certificate holders or grade II teachers certificate holders or equivalents	Petty traders, labourers, messengers and similar grades	Married	8	0	4	1	Do not know	Do not Know	Do not Know	No	No	No	Other		No	Neg	No	None	vaginal unassisted	Alive		Female	2.1	2.1	36	early USS	referred from health facility		Yes	No		No	No	Yes	Discharged home with no morbidities		12
2	Nigeria	30	School certificate holders or grade II teachers certificate holders or equivalents	Junior School teachers, drivers and artisans	Married	0	0	5	2	Neg	Do not Know	Do not Know	No	No	No	Health facility		No	Neg	No	None	vaginal unassisted	Alive		Male	2.3	2.3	35	mother's dates	labour ward		No	Yes	Ventricular septal defect, patent foramen ovale	No	No	Yes	Discharged home with no morbidities		7
2	Nigeria	21	School certificate holders or grade II teachers certificate holders or equivalents	Junior School teachers, drivers and artisans	Married	0	0	6	1	Do not know	Do not Know	Do not Know	No	No	No	Health facility		Yes	Neg	No	Partial_1-3doses	vaginal unassisted	Alive		Male	1.75	1.8	34	mother's dates	labour ward		Yes	No		Yes	No	Yes	Absconded/discharge against medical advi		4
2	Nigeria	25	School certificate holders or grade II teachers certificate holders or equivalents	Petty traders, labourers, messengers and similar grades	Married	4	0	4	2	Neg	Do not Know	Do not Know	No	No	No	Health facility		No	Neg	No	None	CS	Alive		Female	2.25	2.3	37	Ballard or other charts	referred from health facility		Yes	No		No	No	Yes	Discharged home with no morbidities		18
2	Nigeria	24	School certificate holders or grade II teachers certificate holders or equivalents	Junior School teachers, drivers and artisans	Married	1	0	6	1	Neg	Do not Know	Do not Know	No	No	No	Health facility		No	Neg	No	None	vaginal unassisted	Alive		Male	999	3.4	40	early USS	referred from health facility		No	No		No	No	Yes	Discharged home with no morbidities		7
2	Nigeria	27	School certificate holders or grade II teachers certificate holders or equivalents	Junior School teachers, drivers and artisans	Married	1	0	4	1	Neg	Do not Know	Do not Know	No	No	No	Other	Mission home	No	Neg	No	Do not know	vaginal unassisted	Alive		Male	3.2	3.2	40	mother's dates	home		Yes	No		No	No	Yes	Discharged home with no morbidities		8
2	Nigeria	38	School certificate holders or grade II teachers certificate holders or equivalents	Petty traders, labourers, messengers and similar grades	Married	2	0	8	1	Neg	Do not Know	Do not Know	Yes	No	No	Health facility		No	Neg	Do not Know	None	vaginal unassisted	Alive		Male	3.9	3.9	38	mother's dates	labour ward		No	No		No	No	Yes	Discharged home with no morbidities		5
2	Nigeria	24	School certificate holders or grade II teachers certificate holders or equivalents	Junior School teachers, drivers and artisans	Married	1	0	5	1	Neg	Do not Know	Do not Know	No	No	No	Health facility		No	Neg	No	None	vaginal unassisted	Alive		Male	2.85	2.85	38	mother's dates	referred from health facility		Yes	No		No	No	Yes	Discharged home with no morbidities		15
2	Nigeria	33	School certificate holders or grade II teachers certificate holders or equivalents	Junior School teachers, drivers and artisans	Married	3	0	10	1	Neg	Do not Know	Do not Know	No	No	No	Health facility		No	Neg	No	None	CS	Alive		Male	3.9	3.4	39	early USS	labour ward		Yes	No		No	No	Yes	Discharged home with no morbidities		6
2	Nigeria	30	School certificate holders or grade II teachers certificate holders or equivalents	Petty traders, labourers, messengers and similar grades	Married	4	1	1	1	Neg	Do not Know	Do not Know	No	No	No	Health facility		No	Neg	No	Do not know	vaginal unassisted	Alive		Male	3.5	3.25	41	mother's dates	referred from health facility		No	No		No	No	Yes	Absconded/discharge against medical advi		28
2	Nigeria	27	School certificate holders or grade II teachers certificate holders or equivalents	Senior public servant, professionals, managers, large scale traders, businessmen and contractors	Married	3	0	4	3	Neg	Neg	Do not Know	No	No	No	Health facility		No	Neg	No	Partial_1-3doses	vaginal unassisted	Alive		Female	1.4	1.4	31	mother's dates	labour ward		Yes	No		No	No	Yes	Discharged home with no morbidities		9
2	Nigeria	30	School certificate holders or grade II teachers certificate holders or equivalents	Unemployed, student, full time house-wives and subsistence farmers	Married	4	0	6	2	Neg	Neg	Do not Know	No	No	No	Health facility		No	Neg	No	None	CS	Alive		Male	2	1.7	36	mother's dates	referred from health facility		Yes	No		No	No	Yes	Discharged home with no morbidities		9
2	Nigeria	23	School certificate holders or grade II teachers certificate holders or equivalents	Junior School teachers, drivers and artisans	Single	1	0	6	1	Neg	Neg	Do not Know	No	No	No	Health facility		No	Neg	Do not Know	None	vaginal unassisted	Alive		Female	2.2	2.2	34	Ballard or other charts	referred from health facility		No	No		No	No	Yes	Discharged home with no morbidities		16
2	Nigeria	25	School certificate holders or grade II teachers certificate holders or equivalents	Junior School teachers, drivers and artisans	Married	1	0	4	1	Neg	Neg	Do not Know	No	No	No	Health facility		Yes	Neg	Yes	None	CS	Alive		Male	2.1	2.1	35	early USS	referred from health facility		No	No		No	No	Yes	Discharged home with no morbidities		13
2	Nigeria	28	School certificate holders or grade II teachers certificate holders or equivalents	Petty traders, labourers, messengers and similar grades	Married	3	0	5	1	Neg	Neg	Do not Know	No	No	No	Health facility		No	Neg	Do not Know	None	vaginal unassisted	Alive		Male	2.3	2.3	36	mother's dates	referred from health facility		No	No		No	No	Yes	Discharged home with no morbidities		7
2	Nigeria	40	School certificate holders or grade II teachers certificate holders or equivalents	Intermediate grade public servant and senior school teachers	Married	2	0	7	1	Neg	Neg	Do not Know	No	No	No	Health facility		No	Neg	No	None	CS	Alive		Male	2.5	2.5	36	mother's dates	labour ward		Yes	No		No	No	Yes	Discharged home with no morbidities		13
2	Nigeria	27	School certificate holders or grade II teachers certificate holders or equivalents	Unemployed, student, full time house-wives and subsistence farmers	Married	3	1	6	1	Pos	Neg	Do not Know	No	No	No	Health facility		No	Neg	No	None	vaginal unassisted	Alive		Male	999	1.9	32	mother's dates	referred from health facility		Yes	No		No	No	Yes	Discharged home with no morbidities		6
2	Nigeria	39	School certificate holders or grade II teachers certificate holders or equivalents	Junior School teachers, drivers and artisans	Married	2	0	6	1	Neg	Neg	Do not Know	No	No	No	Health facility		No	Neg	Do not Know	None	CS	Alive		Female	3.5	3.3	37	early USS	referred from health facility		No	No		No	No	Yes	Discharged home with no morbidities		10
2	Nigeria	25	School certificate holders or grade II teachers certificate holders or equivalents	Junior School teachers, drivers and artisans	Married	1	0	3	1	Neg	Neg	Do not Know	No	No	No	Health facility		No	Neg	Do not Know	None	vaginal assisted	Alive		Male	999	3.4	40	mother's dates	referred from health facility		No	No		No	No	Yes	Discharged home with no morbidities		8
2	Nigeria	25	School certificate holders or grade II teachers certificate holders or equivalents	Junior School teachers, drivers and artisans	Married	1	0	1	999	Neg	Neg	Do not Know	No	No	No	Other	Mission home	No	Neg	No	None	vaginal unassisted	Alive		Male	3.05	3.05	38	early USS	referred from health facility		No	Yes	Unilateral Choanal Atresia	No	No	Yes	Discharged home with morbidities		21
2	Nigeria	25	School certificate holders or grade II teachers certificate holders or equivalents	Junior School teachers, drivers and artisans	Married	0	0	7	1	Neg	Neg	Do not Know	No	No	No	Health facility		No	Neg	Do not Know	None	vaginal unassisted	Alive		Female	3.5	3.4	38.5	early USS	home		No	No		No	No	Yes	Discharged home with no morbidities		8
2	Nigeria	39	School certificate holders or grade II teachers certificate holders or equivalents	Petty traders, labourers, messengers and similar grades	Married	7	0	7	1	Neg	Neg	Do not Know	No	No	No	Health facility		No	Neg	No	None	CS	Alive		Male	3.5	3	41	early USS	referred from health facility		No	No		No	No	Yes	Discharged home with no morbidities		8
2	Nigeria	25	School certificate holders or grade II teachers certificate holders or equivalents	Junior School teachers, drivers and artisans	Married	2	0	4	1	Neg	Neg	Do not Know	No	No	No	Other		No	Neg	No	None	vaginal unassisted	Alive		Male	999	3.7	41	early USS	referred from health facility		No	No		No	No	Yes	Discharged home with no morbidities		12
2	Nigeria	21	School certificate holders or grade II teachers certificate holders or equivalents	Junior School teachers, drivers and artisans	Married	1	0	6	1	Neg	Neg	Do not Know	No	No	No	Other	Traditional birth attendant home	No	Neg	No	None	vaginal unassisted	Alive		Male	999	3.2	40	early USS	home		No	No		No	No	Yes	Discharged home with no morbidities		14
2	Nigeria	19	School certificate holders or grade II teachers certificate holders or equivalents	Unemployed, student, full time house-wives and subsistence farmers	Single	0	0	5	1	Neg	Neg	Neg	No	No	No	Health facility		No	Neg	Do not Know	None	vaginal unassisted	Alive		Male	1	1	28	mother's dates	referred from health facility		No	No		No	No	Yes	Discharged home with no morbidities		59
2	Nigeria	30	School certificate holders or grade II teachers certificate holders or equivalents	Petty traders, labourers, messengers and similar grades	Married	5	0	10	1	Neg	Neg	Neg	No	No	No	Health facility		No	Neg	No	None	vaginal unassisted	Alive		Male	1.7	1.7	31	mother's dates	labour ward		Yes	Yes	Webbed neck (RE), Talipea equinovans	No	No	Yes	Discharged home with no morbidities		14
2	Nigeria	31	School certificate holders or grade II teachers certificate holders or equivalents	Petty traders, labourers, messengers and similar grades	Don't know/missing data	2	0	8	1	Neg	Neg	Neg	No	No	No	Health facility		No	Neg	No	None	vaginal unassisted	Alive		Male	3.75	3.5	40	mother's dates	labour ward		Yes	No		No	No	Yes	Discharged home with no morbidities		9
2	Nigeria	27	School certificate holders or grade II teachers certificate holders or equivalents	Petty traders, labourers, messengers and similar grades	Married	3	2	3	1	Neg	Pos	Neg	No	No	No	Health facility		No	Neg	No	None	vaginal unassisted	Alive		Male	2.95	2.95	38	mother's dates	labour ward		Yes	No		No	No	Yes	Discharged home with no morbidities		11
2	Nigeria	30	School certificate holders or grade II teachers certificate holders or equivalents	Junior School teachers, drivers and artisans	Married	3	0	4	1	Do not know	Do not Know	Do not Know	No	Yes	No	Health facility		No	Neg	No	Partial_1-3doses	CS	Alive		Male	1.9	1.9	34	early USS	labour ward		Yes	No		No	No	Yes	Discharged home with no morbidities		7
2	Nigeria	33	School certificate holders or grade II teachers certificate holders or equivalents	Junior School teachers, drivers and artisans	Married	2	0	8	1	Neg	Do not Know	Do not Know	No	Yes	No	Health facility		No	Neg	No	Full 4 doses	CS	Alive		Female	1.85	1.85	31	mother's dates	labour ward		Yes	No		No	No	Yes	Discharged home with no morbidities		7
2	Nigeria	30	School certificate holders or grade II teachers certificate holders or equivalents	Intermediate grade public servant and senior school teachers	Married	1	0	4	1	Do not know	Do not Know	Do not Know	No	Yes	No	Health facility		No	Neg	No	None	CS	Alive		Male	2.55	2.55	35.2	early USS	labour ward		Yes	No		No	No	Yes	Discharged home with no morbidities		14
2	Nigeria	35	School certificate holders or grade II teachers certificate holders or equivalents	Junior School teachers, drivers and artisans	Married	4	0	8	1	Neg	Neg	Neg	No	Yes	No	Health facility		No	Neg	No	Full 4 doses	CS	Alive		Female	1.45	1.45	34	mother's dates	labour ward		Yes	No		No	No	Yes	Discharged home with no morbidities		5
2	Nigeria	24	School certificate holders or grade II teachers certificate holders or equivalents	Junior School teachers, drivers and artisans	Married	2	0	6	1	Pos	Neg	Neg	No	Yes	No	Health facility		No	Neg	No	Full 4 doses	CS	Alive		Male	1.5	1.5	34	early USS	labour ward		Yes	No		No	No	Yes	Discharged home with no morbidities		53
2	Nigeria	30	School certificate holders or grade II teachers certificate holders or equivalents	Junior School teachers, drivers and artisans	Don't know/missing data	2	0	4	1	Neg	Neg	Neg	No	Yes	No	Health facility		No	Neg	No	None	CS	Alive		Male	1.5	1.5	33	mother's dates	labour ward		Yes	No		No	No	Yes	Discharged home with no morbidities		9
2	Nigeria	40	School certificate holders or grade II teachers certificate holders or equivalents	Junior School teachers, drivers and artisans	Married	3	0	6	1	Neg	Neg	Neg	Yes	Yes	No	Health facility		No	Neg	No	Full 4 doses	CS	Alive		Female	2.8	2.8	34	mother's dates	labour ward		Yes	No		No	No	Yes	Discharged home with no morbidities		6
2	Nigeria	29	School certificate holders or grade II teachers certificate holders or equivalents	Petty traders, labourers, messengers and similar grades	Married	1	1	8	1	Do not know	Do not Know	Do not Know	No	No	Yes	Health facility		No	Neg	Do not Know	Do not know	vaginal unassisted	Alive		Male	1.5	1.5	30	mother's dates	labour ward		No	No		No	No	Yes	Discharged home with no morbidities		10
2	Nigeria	19	School certificate holders or grade II teachers certificate holders or equivalents	Petty traders, labourers, messengers and similar grades	Single	0	0	4	1	Do not know	Do not Know	Do not Know	No	No	Yes	Health facility		No	Neg	Yes	Partial_1-3doses	CS	Alive		Female	1.35	1.4	31	mother's dates	labour ward		Yes	No		No	No	Yes	Discharged home with no morbidities		10
2	Nigeria	28	School certificate holders or grade II teachers certificate holders or equivalents	Petty traders, labourers, messengers and similar grades	Married	0	0	6	1	Neg	Do not Know	Do not Know	No	No	Yes	Health facility		No	Neg	No	Partial_1-3doses	CS	Alive		Female	1.85	1.85	34	mother's dates	labour ward		Yes	No		No	No	Yes	Discharged home with no morbidities		10
2	Nigeria	28	School certificate holders or grade II teachers certificate holders or equivalents	Unemployed, student, full time house-wives and subsistence farmers	Married	5	0	4	1	Neg	Do not Know	Do not Know	No	No	Yes	Health facility		Yes	Neg	No	Full 4 doses	CS	Alive		Male	2.15	2.15	33	mother's dates	labour ward		Yes	Yes	Absent diaphram and plural effusion	No	No	Yes	Discharged home with no morbidities		8
2	Nigeria	31	School certificate holders or grade II teachers certificate holders or equivalents	Petty traders, labourers, messengers and similar grades	Married	1	0	5	1	Do not know	Do not Know	Do not Know	No	Yes	Yes	Health facility		No	Neg	Do not Know	None	CS	Alive		Male	1.1	1.1	30	mother's dates	referred from health facility		No	No		No	No	Yes	Discharged home with no morbidities		30
2	Nigeria	22	School certificate holders or grade II teachers certificate holders or equivalents	Unemployed, student, full time house-wives and subsistence farmers	Married	0	0	4	2	Do not know	Do not Know	Do not Know	No	Yes	Yes	Health facility		No	Neg	No	None	CS	Alive		Female	1.5	1.4	35	mother's dates	labour ward		Yes	No		No	No	Yes	Discharged home with no morbidities		7
2	Nigeria	22	School certificate holders or grade II teachers certificate holders or equivalents	Unemployed, student, full time house-wives and subsistence farmers	Married	0	0	4	2	Do not know	Do not Know	Do not Know	No	Yes	Yes	Health facility		No	Neg	No	None	CS	Alive		Female	1.6	1.65	35	mother's dates	labour ward		Yes	No		No	No	Yes	Discharged home with no morbidities		7
2	Nigeria	38	School certificate holders or grade II teachers certificate holders or equivalents	Junior School teachers, drivers and artisans	Married	8	0	0	1	Neg	Neg	Do not Know	Do not know	Do not Know	No	Home		No	Suspected	No	None	vaginal unassisted	Alive		Male	1.3	1.3	30	mother's dates	home		No	No		No	No	Yes	Discharged home with no morbidities		20
2	Nigeria	26	School certificate holders or grade II teachers certificate holders or equivalents	Petty traders, labourers, messengers and similar grades	Married	1	0	5	1	Do not know	Do not Know	Do not Know	No	No	No	Health facility		No	Suspected	Do not Know	None	vaginal unassisted	Alive		Female	3.3	3.65	41	mother's dates	referred from health facility		No	No		No	No	Yes	Discharged home with morbidities		18
2	Nigeria	36	School certificate holders or grade II teachers certificate holders or equivalents	Intermediate grade public servant and senior school teachers	Married	5	0	999	1	Neg	Do not Know	Do not Know	No	No	No	Other	Mission home	No	Neg	No	None	vaginal unassisted	Alive		Male	2.65	2.65	40	mother's dates	Other	Mission home	Yes	No		Do not know	No	Yes	Died		5
2	Nigeria	30	School certificate holders or grade II teachers certificate holders or equivalents	Junior School teachers, drivers and artisans	Married	6	0	2	2	Neg	Do not Know	Do not Know	No	No	Yes	Health facility		No	Neg	No	Partial_1-3doses	CS	Alive		Female	2	1.7	32	mother's dates	referred from health facility		Yes	No		No	Yes	Yes	Discharged home with no morbidities		19
2	Nigeria	30	School certificate holders or grade II teachers certificate holders or equivalents	Intermediate grade public servant and senior school teachers	Married	1	0	4	2	Neg	Neg	Do not Know	No	No	No	Health facility		Yes	Suspected	Yes	Full 4 doses	vaginal unassisted	Alive		Female	1	1	27	mother's dates	labour ward		Yes	No		Yes	Yes	Yes	Discharged home with no morbidities		41
2	Nigeria	30	School certificate holders or grade II teachers certificate holders or equivalents	Intermediate grade public servant and senior school teachers	Married	1	0	4	2	Neg	Neg	Do not Know	No	No	No	Health facility		Yes	Suspected	Yes	Full 4 doses	vaginal unassisted	Alive		Female	1.1	1.1	27	mother's dates	labour ward		Yes	Yes	Small PDA	Yes	Yes	Yes	Discharged home with no morbidities		41
2	Nigeria	35	School certificate holders or grade II teachers certificate holders or equivalents	Petty traders, labourers, messengers and similar grades	Married	4	0	4	1	Do not know	Do not Know	Do not Know	No	No	No	Health facility		No	Neg	Do not Know	None	CS	Alive		Male	4.25	3.4	99.9	Do not Know/missing	referred from health facility		No	No		No	No	No	Died	? Intracranial hemorrhage	5
2	Nigeria	25	School certificate holders or grade II teachers certificate holders or equivalents	Junior School teachers, drivers and artisans	Single	0	0	7	2	Neg	Do not Know	Do not Know	No	No	No	Health facility		No	Neg	Yes	None	vaginal unassisted	Alive		Male	1.75	1.75	34	early USS	referred from health facility		No	No		No	No	No	Died	Aspiration Pneumotis	4
2	Nigeria	32	School certificate holders or grade II teachers certificate holders or equivalents	Junior School teachers, drivers and artisans	Married	1	0	2	1	Do not know	Do not Know	Do not Know	No	Yes	No	Health facility		No	Neg	No	None	vaginal unassisted	Alive		Male	1.35	1.25	28	mother's dates	referred from health facility		Yes	No		No	No	Yes	Died	CARDIOPULMONARY ARREST	9
2	Nigeria	22	School certificate holders or grade II teachers certificate holders or equivalents	Petty traders, labourers, messengers and similar grades	Don't know/missing data	0	0	4	1	Do not know	Do not Know	Do not Know	No	No	No	Health facility		Yes	Neg	Do not Know	Partial_1-3doses	vaginal unassisted	Alive		Female	0.8	0.7	26	Ballard or other charts	referred from health facility		Yes	Yes	Gastroschisis	No	No	Yes	Died	intraventicular hemorrhage 2nd to rupture omphalocede	3
2	Nigeria	33	School certificate holders or grade II teachers certificate holders or equivalents	Petty traders, labourers, messengers and similar grades	Married	2	0	8	1	Neg	Do not Know	Do not Know	No	No	No	Health facility		Yes	Neg	Yes	Full 4 doses	vaginal unassisted	Alive		Male	1.1	1.1	28	mother's dates	labour ward		No	No		No	No	No	Died	Intraventricular haemorrhage with respiratory distress syndrome	1
2	Nigeria	35	School certificate holders or grade II teachers certificate holders or equivalents	Junior School teachers, drivers and artisans	Married	0	0	8	1	Neg	Neg	Do not Know	No	No	No	Health facility		No	Neg	No	None	vaginal unassisted	Alive		Male	999	2.1	36	early USS	referred from health facility		No	Yes	Jejunal atresia	No	No	Yes	Died	Jejunal atresia, severe sepsis	15
2	Nigeria	24	School certificate holders or grade II teachers certificate holders or equivalents	Petty traders, labourers, messengers and similar grades	Single	0	0	4	1	Neg	Do not Know	Do not Know	No	No	No	Health facility		No	Neg	No	None	vaginal unassisted	Alive		Female	999	3.1	38	early USS	referred from health facility		No	Yes	Syngnithia	No	No	No	Died	NEONATAL SEPSIS	12
2	Nigeria	25	School certificate holders or grade II teachers certificate holders or equivalents	Junior School teachers, drivers and artisans	Married	0	0	5	1	Neg	Do not Know	Do not Know	No	No	No	Home		No	Neg	No	None	vaginal unassisted	Alive		Male	1.1	1.1	29	mother's dates	home		No	No		No	No	Yes	Died	NEONATAL SEPSIS	1
2	Nigeria	21	School certificate holders or grade II teachers certificate holders or equivalents	Unemployed, student, full time house-wives and subsistence farmers	Married	0	0	5	2	Neg	Do not Know	Do not Know	No	No	No	Health facility		Do not Know	Do not know	No	None	vaginal assisted	Alive		Male	1.35	1.35	30	early USS	referred from health facility		No	No		Do not know	No	No	Died	RESPIRATORY DISRESS SYNDROME	1
2	Nigeria	27	School certificate holders or grade II teachers certificate holders or equivalents	Junior School teachers, drivers and artisans	Single	1	0	5	1	Neg	Do not Know	Do not Know	No	No	No	Health facility		No	Neg	No	Partial_1-3doses	vaginal unassisted	Alive		Male	1.2	1.2	27	mother's dates	referred from health facility		Yes	No		No	No	Yes	Died	SEPSIS	15
2	Nigeria	32	School certificate holders or grade II teachers certificate holders or equivalents	Junior School teachers, drivers and artisans	Married	3	0	3	1	Neg	Do not Know	Do not Know	No	Yes	No	Health facility		No	Neg	No	None	CS	Alive		Female	1.05	1.05	29.2	mother's dates	labour ward		Yes	No		No	No	Yes	Died	SEPSIS	3
2	Nigeria	33	School certificate holders or grade II teachers certificate holders or equivalents	Junior School teachers, drivers and artisans	Married	5	0	3	2	Neg	Do not Know	Do not Know	No	No	No	Health facility		No	Neg	No	None	vaginal unassisted	Alive		Male	0.9	0.9	26	Ballard or other charts	labour ward		Yes	No		No	No	Yes	Died	Sepsis wiith multi organ dysfunction	999
2	Nigeria	36	School certificate holders or grade II teachers certificate holders or equivalents	Petty traders, labourers, messengers and similar grades	Married	5	0	2	1	Neg	Do not Know	Do not Know	No	No	No	Health facility		Yes	Neg	Yes	Full 4 doses	vaginal unassisted	Alive		Male	1.3	1.3	30	mother's dates	labour ward		Yes	Yes	Duodenal atresia, AVCD, PDA	Yes	Yes	Yes	Died	Sepsis with intraventricular haemorrhage	29
2	Nigeria	33	School certificate holders or grade II teachers certificate holders or equivalents	Junior School teachers, drivers and artisans	Married	5	0	3	2	Neg	Do not Know	Do not Know	No	No	No	Health facility		No	Neg	No	None	vaginal unassisted	Alive		Male	0.9	0.9	26	mother's dates	labour ward		Yes	No		No	No	No	Died	Sepsis with querried intraventicular haemorrhage	2
2	Nigeria	20	School certificate holders or grade II teachers certificate holders or equivalents	Junior School teachers, drivers and artisans	Married	1	0	3	1	Do not know	Do not Know	Do not Know	No	No	Do not Know	Health facility		Yes	Confirmed	Yes	None	vaginal unassisted	Alive		Female	0.85	0.85	28	mother's dates	referred from health facility		Yes	No		Yes	Yes	Yes	Died	Sepsis-NEC	49
2	Nigeria	27	School certificate holders or grade II teachers certificate holders or equivalents	Junior School teachers, drivers and artisans	Married	3	0	6	1	Neg	Neg	Do not Know	No	No	No	Other	Traditional birth attendant home	No	Neg	No	None	vaginal unassisted	Alive		Female	999	2.6	38	mother's dates	referred from health facility		No	No		No	No	No	Died	septic shock	4
2	Nigeria	25	School certificate holders or grade II teachers certificate holders or equivalents	Petty traders, labourers, messengers and similar grades	Married	2	1	3	2	Do not know	Do not Know	Do not Know	Do not know	Do not Know	Yes	Other	Mission home	Yes	Neg	No	None	vaginal unassisted	Alive		Male	999	1.25	27	early USS	referred from health facility		No	No		No	Do not Know	Yes	Died	Severe neonatal jaundice	6
2	Nigeria	37	School certificate holders or grade II teachers certificate holders or equivalents	Petty traders, labourers, messengers and similar grades	Married	4	1	6	2	Do not know	Do not Know	Do not Know	No	No	No	Health facility		No	Neg	Yes	Do not know	vaginal unassisted	Alive		Male	1.05	1.05	28	mother's dates	labour ward		No	No		No	No	Yes	Died	Severe neonatal sepsis with DIC	1
2	Nigeria	37	School certificate holders or grade II teachers certificate holders or equivalents	Petty traders, labourers, messengers and similar grades	Married	4	1	6	2	Do not know	Do not Know	Do not Know	No	No	No	Health facility		No	Neg	No	Do not know	vaginal unassisted	Alive		Male	1.15	1.15	28	mother's dates	labour ward		No	No		No	No	Yes	Died	Severe neonatal sepsis with DIC	6
2	Nigeria	37	School certificate holders or grade II teachers certificate holders or equivalents	Petty traders, labourers, messengers and similar grades	Married	3	0	11	2	Do not know	Do not Know	Do not Know	No	Yes	Yes	Health facility		No	Neg	No	Do not know	CS	Alive		Female	1.25	1.25	33	mother's dates	referred from health facility		No	No		No	No	Yes	Died	Severe NNJ 2nd drgree to G6PD ? RDS	7
2	Nigeria	21	School certificate holders or grade II teachers certificate holders or equivalents	Petty traders, labourers, messengers and similar grades	Married	2	0	0	1	Do not know	Do not Know	Do not Know	Do not know	Do not Know	No	Other	Mission home	No	Neg	No	None	vaginal unassisted	Alive		Male	999	3.6	39	early USS	home		No	No		Do not know	No	No	Died	SEVERE PERINATAL ASPHYXIA	1
2	Nigeria	33	School certificate holders or grade II teachers certificate holders or equivalents	Junior School teachers, drivers and artisans	Married	4	0	0	1	Do not know	Do not Know	Do not Know	No	No	No	Home		Yes	Neg	Do not Know	Do not know	vaginal unassisted	Alive		Male	3.55	3.55	40	mother's dates	home		No	No		No	No	No	Died	SEVERE PERINATAL ASPHYXIA	2
2	Nigeria	25	School certificate holders or grade II teachers certificate holders or equivalents	Petty traders, labourers, messengers and similar grades	Married	1	0	9	1	Do not know	Do not Know	Do not Know	No	No	No	Health facility		No	Neg	No	None	CS	Alive		Female	3.1	3.1	37	mother's dates	referred from health facility		No	No		No	No	No	Died	SEVERE PERINATAL ASPHYXIA	3
2	Nigeria	35	School certificate holders or grade II teachers certificate holders or equivalents	Junior School teachers, drivers and artisans	Married	3	0	8	1	Neg	Neg	Do not Know	No	No	No	Health facility		No	Neg	Do not Know	None	vaginal unassisted	Alive		Male	3.3	3	40	early USS	referred from health facility		No	No		Do not know	No	No	Died	SEVERE PERINATAL ASPHYXIA	3
2	Nigeria	35	School certificate holders or grade II teachers certificate holders or equivalents	Junior School teachers, drivers and artisans	Married	3	0	5	1	Neg	Neg	Do not Know	No	No	No	Home		No	Neg	No	None	vaginal unassisted	Alive		Male	3.85	3.85	40	early USS	referred from health facility		Yes	No		Do not know	No	No	Died	SEVERE PERINATAL ASPHYXIA	1
2	Nigeria	36	School certificate holders or grade II teachers certificate holders or equivalents	Unemployed, student, full time house-wives and subsistence farmers	Married	2	0	6	1	Neg	Neg	Do not Know	No	No	No	Health facility		No	Neg	Yes	None	CS	Alive		Male	2.7	2.7	37	early USS	referred from health facility		No	No		Do not know	No	No	Died	SEVERE PERINATAL ASPHYXIA	1
2	Nigeria	19	School certificate holders or grade II teachers certificate holders or equivalents	Unemployed, student, full time house-wives and subsistence farmers	Single	0	0	0	1	Do not know	Do not Know	Do not Know	Do not know	Do not Know	No	Other	Mission home	No	Do not know	No	None	vaginal unassisted	Alive		Female	999	3	38	early USS	Other	Maternity Home	No	No		No	No	No	Died	SEVERE PERINATAL ASPHYXIA	2
2	Nigeria	41	School certificate holders or grade II teachers certificate holders or equivalents	Unemployed, student, full time house-wives and subsistence farmers	Married	4	0	0	1	Neg	Neg	Do not Know	No	Yes	No	Other	Mission home	No	Neg	No	None	vaginal unassisted	Alive		Male	2.3	2.5	36	early USS	Other	Mission Home	No	No		Do not know	No	No	Died	SEVERE PERINATAL ASPHYXIA	1
2	Nigeria	30	School certificate holders or grade II teachers certificate holders or equivalents	Junior School teachers, drivers and artisans	Married	0	0	10	1	Neg	Neg	Do not Know	No	No	No	Health facility		No	Neg	Do not Know	None	CS	Alive		Male	999	3.3	36	mother's dates	referred from health facility		No	No		Do not know	No	No	Died	SEVERE PERINATAL ASPHYXIA	4
2	Nigeria	37	School certificate holders or grade II teachers certificate holders or equivalents	Petty traders, labourers, messengers and similar grades	Married	3	0	6	1	Neg	Do not Know	Do not Know	No	No	No	Health facility		No	Neg	Do not Know	None	vaginal unassisted	Alive		Female	2.7	2.7	38	mother's dates	referred from health facility		No	No		No	No	No	Died	Severe perinatal asphyxia and Neonetal Encephalopathy	2
2	Nigeria	23	School certificate holders or grade II teachers certificate holders or equivalents	Petty traders, labourers, messengers and similar grades	Married	0	0	0	1	Do not know	Do not Know	Do not Know	No	No	No	Home		No	Neg	Do not Know	None	vaginal unassisted	Alive		Female	2.9	2.9	41	early USS	home		Yes	No		No	No	No	Died	Severe perinatal Asphyxia with neonatal encephalopaty 3	1
2	Nigeria	35	School certificate holders or grade II teachers certificate holders or equivalents	Junior School teachers, drivers and artisans	Married	1	0	999	1	Do not know	Do not Know	Do not Know	Do not know	Do not Know	Do not Know	Health facility		Do not Know	Do not know	Do not Know	Do not know	vaginal unassisted	Alive		Female	1.6	1.35	29	early USS	referred from health facility		No	No		Do not know	No	No	Died	SEVERE RESPIRATORY DISTRESS SYNDROME	0
2	Nigeria	31	School certificate holders or grade II teachers certificate holders or equivalents	Junior School teachers, drivers and artisans	Married	7	0	2	1	Neg	Neg	Neg	No	No	Yes	Health facility		No	Neg	No	None	vaginal unassisted	Alive		Male	1.6	1.6	32	mother's dates	labour ward		Yes	No		No	No	Yes	Died	Severe Sepsis, severe Neonatal Jaundice with acute bilirubin encephalopathy	6
2	Nigeria	39	School certificate holders or grade II teachers certificate holders or equivalents	Petty traders, labourers, messengers and similar grades	Married	3	0	4	2	Neg	Neg	Do not Know	No	No	No	Health facility		No	Neg	Yes	None	vaginal unassisted	Alive		Male	1.2	1.25	28	early USS	referred from health facility		No	No		No	No	No	Died	Spesis, AKI, NEC	9
2	Nigeria	23	School certificate holders or grade II teachers certificate holders or equivalents	Junior School teachers, drivers and artisans	Married	1	0	2	2	Do not know	Do not Know	Do not Know	Do not know	Yes	No	Health facility		No	Neg	No	None	CS	Died	Eclampsia	Male	1.35	1.35	28	Ballard or other charts	labour ward		Yes	No		No	No	No	Discharged home with no morbidities		22
2	Nigeria	25	School certificate holders or grade II teachers certificate holders or equivalents	Petty traders, labourers, messengers and similar grades	Married	2	0	6	1	Neg	Neg	Neg	No	Yes	No	Health facility		No	Neg	No	None	CS	Died	Eclampsia	Male	1.75	1.8	34	Ballard or other charts	labour ward		Yes	No		No	No	No	Discharged home with no morbidities		10
2	Nigeria	32	School certificate holders or grade II teachers certificate holders or equivalents	Junior School teachers, drivers and artisans	Married	5	0	999	1	Do not know	Do not Know	Do not Know	No	No	No	Other	Mission home	No	Neg	No	None	vaginal unassisted	Died	POST PARTUM HEMORRHAGE	Female	3.25	3.25	99.9	Do not Know/missing	Other	Mission Home	Yes	No		No	No	No	Discharged home with no morbidities		0
2	Nigeria	29	School certificate holders or grade II teachers certificate holders or equivalents	Junior School teachers, drivers and artisans	Married	2	0	6	1	Neg	Neg	Do not Know	No	No	No	Health facility		No	Suspected	Do not Know	None	vaginal unassisted	Died	Puerperal Sepsis	Female	1.7	1.7	35	mother's dates	referred from health facility		No	No		No	No	Yes	Discharged home with no morbidities		10
2	Nigeria	33	School certificate, (ordinary level (GCE) holders who have teaching or other professional training	Intermediate grade public servant and senior school teachers	Married	2	0	4	1	Neg	Do not Know	Do not Know	No	No	No	Health facility		No	Neg	No	None	vaginal unassisted	Alive		Male	2.8	2.8	39	early USS	referred from health facility		No	No		Do not know	No	Do not Know	Discharged home with no morbidities		19
2	Nigeria	24	School certificate, (ordinary level (GCE) holders who have teaching or other professional training	Senior public servant, professionals, managers, large scale traders, businessmen and contractors	Married	2	0	7	2	Neg	Neg	Do not Know	No	Yes	No	Health facility		No	Neg	No	None	CS	Alive		Male	3.1	3.1	39	mother's dates	labour ward		Yes	No		No	No	Do not Know	Transferred out		3
2	Nigeria	29	School certificate, (ordinary level (GCE) holders who have teaching or other professional training	Junior School teachers, drivers and artisans	Married	1	0	6	1	Neg	Neg	Do not Know	No	No	No	Health facility		Yes	Confirmed	Yes	None	CS	Alive		Female	2.55	2.55	38	mother's dates	postnatal ward		Yes	No		No	No	No	Discharged home with no morbidities		6
2	Nigeria	32	School certificate, (ordinary level (GCE) holders who have teaching or other professional training	Intermediate grade public servant and senior school teachers	Married	3	0	6	1	Neg	Neg	Neg	No	No	No	Health facility		No	Confirmed	Do not Know	None	CS	Alive		Female	3.9	3.7	42	early USS	referred from health facility		Yes	No		No	No	No	Discharged home with no morbidities		6
2	Nigeria	35	School certificate, (ordinary level (GCE) holders who have teaching or other professional training	Petty traders, labourers, messengers and similar grades	Married	0	0	3	1	Do not know	Do not Know	Do not Know	No	Yes	No	Health facility		Do not Know	Do not know	Do not Know	None	CS	Alive		Male	3.4	3.4	42	early USS	referred from health facility		No	Yes	PFO and PDA, (not decompensating, small)	Yes	No	No	Discharged home with morbidities		9
2	Nigeria	35	School certificate, (ordinary level (GCE) holders who have teaching or other professional training	Petty traders, labourers, messengers and similar grades	Married	4	0	0	1	Do not know	Do not Know	Do not Know	Do not know	Do not Know	Do not Know	Health facility		No	Neg	No	Partial_1-3doses	CS	Alive		Male	2.3	2.3	34	mother's dates	labour ward		Yes	No		No	No	No	Discharged home with no morbidities		7
2	Nigeria	38	School certificate, (ordinary level (GCE) holders who have teaching or other professional training	Intermediate grade public servant and senior school teachers	Married	3	0	3	2	Do not know	Do not Know	Do not Know	No	No	No	Health facility		No	Neg	No	None	vaginal unassisted	Alive		Female	1.25	1.25	29	mother's dates	labour ward		Yes	No		No	No	No	Discharged home with no morbidities		30
2	Nigeria	21	School certificate, (ordinary level (GCE) holders who have teaching or other professional training	Junior School teachers, drivers and artisans	Married	0	0	2	1	Do not know	Do not Know	Do not Know	No	No	No	Health facility		No	Neg	No	None	CS	Alive		Female	1.75	1.75	38	mother's dates	labour ward		No	No		No	No	No	Discharged home with no morbidities		4
2	Nigeria	35	School certificate, (ordinary level (GCE) holders who have teaching or other professional training	Unemployed, student, full time house-wives and subsistence farmers	Married	1	0	5	1	Neg	Do not Know	Do not Know	No	No	No	Other	Mission home	No	Neg	No	None	vaginal unassisted	Alive		Female	2.5	2.5	38	early USS	referred from health facility		No	No		No	No	No	Discharged home with no morbidities		10
2	Nigeria	33	School certificate, (ordinary level (GCE) holders who have teaching or other professional training	Intermediate grade public servant and senior school teachers	Don't know/missing data	1	0	3	1	Do not know	Do not Know	Do not Know	No	No	No	Health facility		Yes	Neg	No	None	CS	Alive		Male	2.55	2.55	38	mother's dates	referred from health facility		Yes	Yes	Cyanotic congenital heart failure	Yes	No	No	Discharged home with no morbidities		8
2	Nigeria	35	School certificate, (ordinary level (GCE) holders who have teaching or other professional training	Intermediate grade public servant and senior school teachers	Married	3	3	10	1	Neg	Do not Know	Do not Know	No	No	No	Health facility		No	Neg	No	Do not know	CS	Alive		Male	2.4	2.4	39	mother's dates	labour ward		No	No		No	No	No	Discharged home with no morbidities		6
2	Nigeria	27	School certificate, (ordinary level (GCE) holders who have teaching or other professional training	Senior public servant, professionals, managers, large scale traders, businessmen and contractors	Married	1	0	6	1	Neg	Do not Know	Do not Know	No	No	No	Health facility		No	Neg	No	None	CS	Alive		Female	3.2	2.85	40	mother's dates	postnatal ward		No	Yes	Chromosomal abnormality	Yes	No	No	Discharged home with no morbidities		1
2	Nigeria	35	School certificate, (ordinary level (GCE) holders who have teaching or other professional training	Petty traders, labourers, messengers and similar grades	Married	3	0	6	1	Do not know	Do not Know	Do not Know	No	No	No	Health facility		No	Neg	No	None	vaginal unassisted	Alive		Male	3.3	3.65	38	early USS	referred from health facility		No	No		No	No	No	Discharged home with no morbidities		17
2	Nigeria	32	School certificate, (ordinary level (GCE) holders who have teaching or other professional training	Junior School teachers, drivers and artisans	Married	5	0	2	1	Neg	Neg	Do not Know	No	No	No	Health facility		No	Neg	No	None	CS	Alive		Male	1.85	1.85	31	mother's dates	labour ward		Yes	No		No	No	No	Transferred out		6
2	Nigeria	32	School certificate, (ordinary level (GCE) holders who have teaching or other professional training	Unemployed, student, full time house-wives and subsistence farmers	Married	0	0	6	1	Neg	Neg	Do not Know	No	No	No	Health facility		No	Neg	Yes	None	CS	Alive		Male	3.25	3.25	39	mother's dates	referred from health facility		No	No		No	No	No	Discharged home with no morbidities		14
2	Nigeria	30	School certificate, (ordinary level (GCE) holders who have teaching or other professional training	Petty traders, labourers, messengers and similar grades	Married	0	0	7	1	Neg	Neg	Do not Know	No	No	No	Health facility		No	Neg	Do not Know	None	vaginal unassisted	Alive		Male	3.4	3.4	38	early USS	referred from health facility		No	No		No	No	No	Discharged home with no morbidities		16
2	Nigeria	42	School certificate, (ordinary level (GCE) holders who have teaching or other professional training	Junior School teachers, drivers and artisans	Married	3	0	6	1	Neg	Neg	Do not Know	No	No	No	Health facility		No	Neg	Yes	None	vaginal unassisted	Alive		Male	4.4	3.8	38	early USS	referred from health facility		No	No		No	No	No	Discharged home with morbidities		17
2	Nigeria	29	School certificate, (ordinary level (GCE) holders who have teaching or other professional training	Junior School teachers, drivers and artisans	Married	1	0	9	1	Neg	Neg	Do not Know	No	No	No	Health facility		No	Neg	No	None	CS	Alive		Male	2.7	2.7	34	early USS	labour ward		Yes	Yes	Ruptured lumber meningocyelocele and Hydrocephalus	No	No	No	Died		2
2	Nigeria	27	School certificate, (ordinary level (GCE) holders who have teaching or other professional training	Intermediate grade public servant and senior school teachers	Married	1	0	6	1	Neg	Neg	Do not Know	No	No	No	Health facility		No	Neg	No	None	vaginal assisted	Alive		Female	3	2.9	39	mother's dates	referred from health facility		Yes	No		No	No	No	Discharged home with morbidities		16
2	Nigeria	33	School certificate, (ordinary level (GCE) holders who have teaching or other professional training	Junior School teachers, drivers and artisans	Married	2	0	4	1	Neg	Neg	Neg	No	No	No	Health facility		No	Neg	No	None	CS	Alive		Female	2.35	2.35	36	early USS	labour ward		Yes	No		No	No	No	Discharged home with no morbidities		6
2	Nigeria	27	School certificate, (ordinary level (GCE) holders who have teaching or other professional training	Unemployed, student, full time house-wives and subsistence farmers	Married	3	0	5	3	Neg	Neg	Neg	No	No	No	Health facility		No	Neg	No	Partial_1-3doses	vaginal unassisted	Alive		Male	1.7	1.7	31	mother's dates	labour ward		Yes	No		No	No	No	Discharged home with no morbidities		22
2	Nigeria	36	School certificate, (ordinary level (GCE) holders who have teaching or other professional training	Unemployed, student, full time house-wives and subsistence farmers	Married	0	0	4	1	Neg	Neg	Neg	No	No	No	Health facility		No	Neg	No	None	vaginal unassisted	Alive		Female	3.55	3.45	41	mother's dates	labour ward		Yes	No		No	No	No	Discharged home with no morbidities		8
2	Nigeria	37	School certificate, (ordinary level (GCE) holders who have teaching or other professional training	Junior School teachers, drivers and artisans	Married	0	0	10	1	Neg	Neg	Neg	Yes	No	No	Health facility		Yes	Neg	No	None	CS	Alive		Male	3.5	3.5	38	early USS	labour ward		No	No		No	No	No	Discharged home with no morbidities		22
2	Nigeria	40	School certificate, (ordinary level (GCE) holders who have teaching or other professional training	Petty traders, labourers, messengers and similar grades	Married	3	0	10	1	Pos	Pos	Neg	No	No	No	Health facility		Yes	Neg	No	None	CS	Alive		Male	2.75	2.75	38	early USS	labour ward		Yes	No		No	No	No	Discharged home with no morbidities		5
2	Nigeria	35	School certificate, (ordinary level (GCE) holders who have teaching or other professional training	Junior School teachers, drivers and artisans	Married	2	0	10	1	Neg	Do not Know	Do not Know	No	Yes	No	Health facility		No	Neg	No	Partial_1-3doses	CS	Alive		Female	1.45	1.45	36	early USS	labour ward		Yes	Yes	Microcephaly	No	No	No	Discharged home with morbidities		30
2	Nigeria	24	School certificate, (ordinary level (GCE) holders who have teaching or other professional training	Senior public servant, professionals, managers, large scale traders, businessmen and contractors	Married	2	0	7	2	Neg	Neg	Do not Know	No	Yes	No	Health facility		No	Neg	No	None	CS	Alive		Male	3.2	3.2	39	mother's dates	labour ward		Yes	No		No	No	No	Transferred out		3
2	Nigeria	32	School certificate, (ordinary level (GCE) holders who have teaching or other professional training	Junior School teachers, drivers and artisans	Married	5	2	8	1	Neg	Pos	Do not Know	No	Yes	No	Health facility		No	Neg	Yes	None	CS	Alive		Female	2.5	2.5	34	mother's dates	referred from health facility		No	No		No	No	No	Discharged home with no morbidities		11
2	Nigeria	35	School certificate, (ordinary level (GCE) holders who have teaching or other professional training	Petty traders, labourers, messengers and similar grades	Married	1	0	9	2	Neg	Pos	Do not Know	Yes	Yes	No	Health facility		No	Neg	No	Partial_1-3doses	CS	Alive		Female	1.6	1.55	31	early USS	labour ward		Yes	No		No	No	No	Discharged home with no morbidities		31
2	Nigeria	35	School certificate, (ordinary level (GCE) holders who have teaching or other professional training	Intermediate grade public servant and senior school teachers	Married	3	0	6	1	Do not know	Do not Know	Do not Know	No	No	Yes	Health facility		No	Neg	No	None	CS	Alive		Male	3.2	3.15	35	early USS	referred from health facility		No	Yes	Lao set ears, extranuchae skin fold	No	No	No	Discharged home with no morbidities		8
2	Nigeria	36	School certificate, (ordinary level (GCE) holders who have teaching or other professional training	Junior School teachers, drivers and artisans	Married	3	0	4	1	Neg	Neg	Neg	No	No	Yes	Health facility		No	Neg	No	None	CS	Alive		Female	2.55	2.55	37	mother's dates	labour ward		Yes	No		No	No	No	Discharged home with no morbidities		1
2	Nigeria	32	School certificate, (ordinary level (GCE) holders who have teaching or other professional training	Senior public servant, professionals, managers, large scale traders, businessmen and contractors	Married	4	0	10	1	Neg	Do not Know	Do not Know	No	Yes	Yes	Health facility		No	Neg	No	None	CS	Alive		Male	2.2	2.05	33	mother's dates	labour ward		Yes	No		No	No	No	Discharged home with no morbidities		7
2	Nigeria	28	School certificate, (ordinary level (GCE) holders who have teaching or other professional training	Unemployed, student, full time house-wives and subsistence farmers	Married	1	0	4	1	Neg	Neg	Neg	No	No	No	Health facility		No	Suspected	No	None	CS	Alive		Male	3.15	2.95	39	early USS	labour ward		Yes	No		No	No	No	Discharged home with no morbidities		5
2	Nigeria	42	School certificate, (ordinary level (GCE) holders who have teaching or other professional training	Junior School teachers, drivers and artisans	Married	3	0	3	1	Do not know	Do not Know	Do not Know	No	No	No	Other	Mission home	No	Neg	No	None	vaginal unassisted	Alive		Male	2.7	2.7	39	mother's dates	Other	Mission home	No	No		No	No	No	Discharged home with no morbidities		7
2	Nigeria	24	School certificate, (ordinary level (GCE) holders who have teaching or other professional training	Unemployed, student, full time house-wives and subsistence farmers	Married	1	0	7	1	Neg	Do not Know	Do not Know	No	Yes	No	Health facility		No	Suspected	Yes	Partial_1-3doses	vaginal unassisted	Alive		Female	1.55	1.55	30	early USS	referred from health facility		No	No		No	Do not Know	Yes	Discharged home with no morbidities		23
2	Nigeria	43	School certificate, (ordinary level (GCE) holders who have teaching or other professional training	Junior School teachers, drivers and artisans	Married	13	0	2	1	Neg	Do not Know	Do not Know	No	No	No	Health facility		Yes	Confirmed	No	None	vaginal unassisted	Alive		Male	1.5	1.5	31	mother's dates	referred from health facility		Yes	No		No	No	Yes	Discharged home with no morbidities		24
2	Nigeria	31	School certificate, (ordinary level (GCE) holders who have teaching or other professional training	Senior public servant, professionals, managers, large scale traders, businessmen and contractors	Don't know/missing data	2	0	6	1	Neg	Do not Know	Neg	No	No	No	Health facility		No	Confirmed	No	Full 4 doses	vaginal assisted	Alive		Male	1.5	1.5	31	mother's dates	labour ward		Yes	No		No	No	Yes	Discharged home with no morbidities		13
2	Nigeria	33	School certificate, (ordinary level (GCE) holders who have teaching or other professional training	Intermediate grade public servant and senior school teachers	Married	4	0	4	1	Pos	Neg	Neg	No	No	No	Health facility		Yes	Confirmed	Yes	Full 4 doses	CS	Alive		Female	1.5	1.5	21	mother's dates	labour ward		Yes	No		No	No	Yes	Discharged home with no morbidities		16
2	Nigeria	36	School certificate, (ordinary level (GCE) holders who have teaching or other professional training	Do not Know/missing	Married	3	1	9	1	Do not know	Do not Know	Do not Know	No	No	No	Health facility		Yes	Do not know	Yes	Full 4 doses	CS	Alive		Male	1.55	1.55	32.6	early USS	referred from health facility		No	No		No	No	Yes	Discharged home with no morbidities		17
2	Nigeria	26	School certificate, (ordinary level (GCE) holders who have teaching or other professional training	Junior School teachers, drivers and artisans	Married	2	0	5	1	Neg	Do not Know	Do not Know	No	No	No	Health facility		Yes	Neg	No	None	vaginal unassisted	Alive		Male	1	0.95	27	mother's dates	referred from health facility		Yes	No		No	No	Yes	Discharged home with no morbidities		40
2	Nigeria	20	School certificate, (ordinary level (GCE) holders who have teaching or other professional training	Unemployed, student, full time house-wives and subsistence farmers	Single	1	0	7	1	Do not know	Do not Know	Do not Know	No	No	No	Health facility		No	Neg	No	None	CS	Alive		Male	1.3	1.5	32	early USS	referred from health facility		Yes	No		No	No	Yes	Transferred out		12
2	Nigeria	32	School certificate, (ordinary level (GCE) holders who have teaching or other professional training	Junior School teachers, drivers and artisans	Married	4	0	6	3	Neg	Do not Know	Do not Know	No	No	No	Health facility		No	Neg	No	None	CS	Alive		Female	1.7	1.6	33	early USS	labour ward		Yes	No		No	No	Yes	Discharged home with no morbidities		5
2	Nigeria	36	School certificate, (ordinary level (GCE) holders who have teaching or other professional training	Unemployed, student, full time house-wives and subsistence farmers	Married	1	0	5	1	Neg	Do not Know	Do not Know	No	No	No	Health facility		Yes	Neg	Yes	None	CS	Alive		Female	999	1.5	36	early USS	referred from health facility		No	No		No	No	Yes	Discharged home with no morbidities		16
2	Nigeria	32	School certificate, (ordinary level (GCE) holders who have teaching or other professional training	Intermediate grade public servant and senior school teachers	Married	4	0	3	1	Neg	Do not Know	Do not Know	No	No	No	Health facility		No	Neg	No	None	CS	Alive		Male	1.85	1.85	31	mother's dates	labour ward		Yes	No		No	No	Yes	Discharged home with no morbidities		6
2	Nigeria	26	School certificate, (ordinary level (GCE) holders who have teaching or other professional training	Petty traders, labourers, messengers and similar grades	Married	3	1	7	1	Neg	Do not Know	Do not Know	No	No	No	Health facility		No	Neg	No	None	CS	Alive		Male	999	2.5	37	early USS	referred from health facility		No	No		No	No	Yes	Discharged home with no morbidities		15
2	Nigeria	21	School certificate, (ordinary level (GCE) holders who have teaching or other professional training	Unemployed, student, full time house-wives and subsistence farmers	Married	1	0	6	1	Do not know	Do not Know	Do not Know	No	No	No	Health facility		No	Neg	No	None	vaginal unassisted	Alive		Male	3.3	3	40	mother's dates	postnatal ward		Yes	No		No	No	Yes	Discharged home with no morbidities		7
2	Nigeria	33	School certificate, (ordinary level (GCE) holders who have teaching or other professional training	Petty traders, labourers, messengers and similar grades	Married	0	0	8	1	Do not know	Do not Know	Do not Know	No	No	No	Health facility		No	Neg	No	None	CS	Alive		Male	3.5	3.55	38	Ballard or other charts	referred from health facility		Yes	No		No	No	Yes	Discharged home with no morbidities		9
2	Nigeria	36	School certificate, (ordinary level (GCE) holders who have teaching or other professional training	Intermediate grade public servant and senior school teachers	Married	4	0	9	1	Neg	Do not Know	Do not Know	No	No	No	Health facility		No	Neg	No	None	CS	Alive		Female	3.5	3.5	40	mother's dates	postnatal ward		No	No		No	No	Yes	Discharged home with no morbidities		9
2	Nigeria	30	School certificate, (ordinary level (GCE) holders who have teaching or other professional training	Petty traders, labourers, messengers and similar grades	Married	4	1	9	1	Neg	Do not Know	Do not Know	No	No	No	Health facility		No	Neg	Do not Know	None	vaginal unassisted	Alive		Male	3.5	3.25	41	mother's dates	home		No	No		No	No	Yes	Absconded/discharge against medical advi		28
2	Nigeria	36	School certificate, (ordinary level (GCE) holders who have teaching or other professional training	Petty traders, labourers, messengers and similar grades	Married	3	0	0	1	Neg	Neg	Do not Know	No	No	No	Other	Mission home	Yes	Neg	Yes	None	vaginal unassisted	Alive		Female	2	1.9	34	mother's dates	referred from health facility		Yes	No		No	No	Yes	Discharged home with no morbidities		18
2	Nigeria	31	School certificate, (ordinary level (GCE) holders who have teaching or other professional training	Junior School teachers, drivers and artisans	Married	2	0	10	1	Neg	Neg	Do not Know	No	No	No	Health facility		No	Neg	Do not Know	None	vaginal unassisted	Alive		Male	2.8	2.65	37	early USS	referred from health facility		No	No		No	No	Yes	Discharged home with no morbidities		6
2	Nigeria	24	School certificate, (ordinary level (GCE) holders who have teaching or other professional training	Junior School teachers, drivers and artisans	Married	2	0	6	1	Neg	Neg	Do not Know	No	No	No	Health facility		No	Neg	No	None	vaginal unassisted	Alive		Male	3.45	3.45	38	mother's dates	labour ward		Yes	No		No	No	Yes	Discharged home with no morbidities		4
2	Nigeria	25	School certificate, (ordinary level (GCE) holders who have teaching or other professional training	Petty traders, labourers, messengers and similar grades	Married	1	0	8	1	Neg	Neg	Do not Know	No	No	No	Other	Mission home	No	Neg	No	None	vaginal unassisted	Alive		Male	999	3.2	38.5	early USS	referred from health facility		No	No		No	No	Yes	Discharged home with no morbidities		8
2	Nigeria	26	School certificate, (ordinary level (GCE) holders who have teaching or other professional training	Junior School teachers, drivers and artisans	Married	2	0	8	1	Neg	Neg	Do not Know	No	No	No	Health facility		No	Neg	No	None	CS	Alive		Male	999	5.1	39	early USS	labour ward		Yes	No		No	No	Yes	Absconded/discharge against medical advi		6
2	Nigeria	26	School certificate, (ordinary level (GCE) holders who have teaching or other professional training	Junior School teachers, drivers and artisans	Married	0	0	2	1	Neg	Neg	Neg	No	No	No	Health facility		Yes	Neg	Yes	Full 4 doses	vaginal unassisted	Alive		Male	1.4	1.4	32	Ballard or other charts	labour ward		Yes	No		No	No	Yes	Discharged home with no morbidities		22
2	Nigeria	27	School certificate, (ordinary level (GCE) holders who have teaching or other professional training	Unemployed, student, full time house-wives and subsistence farmers	Married	3	0	5	3	Neg	Neg	Neg	No	No	No	Health facility		No	Neg	No	Partial_1-3doses	vaginal unassisted	Alive		Female	1.7	1.7	31	mother's dates	labour ward		Yes	No		No	No	Yes	Transferred out		9
2	Nigeria	25	School certificate, (ordinary level (GCE) holders who have teaching or other professional training	Junior School teachers, drivers and artisans	Married	3	0	5	2	Neg	Neg	Neg	No	No	No	Health facility		No	Neg	No	Partial_1-3doses	vaginal unassisted	Alive		Female	1.4	1.4	31	mother's dates	labour ward		Yes	No		Yes	No	Yes	Transferred out		19
2	Nigeria	36	School certificate, (ordinary level (GCE) holders who have teaching or other professional training	Intermediate grade public servant and senior school teachers	Don't know/missing data	2	0	8	1	Neg	Neg	Neg	No	No	No	Health facility		No	Neg	No	Partial_1-3doses	vaginal unassisted	Alive		Female	2.35	2.25	34	mother's dates	labour ward		Yes	No		No	No	Yes	Absconded/discharge against medical advi		5
2	Nigeria	27	School certificate, (ordinary level (GCE) holders who have teaching or other professional training	Unemployed, student, full time house-wives and subsistence farmers	Married	3	0	5	3	Neg	Neg	Neg	No	No	No	Health facility		No	Neg	No	Partial_1-3doses	vaginal unassisted	Alive		Female	1.4	1.36	31	mother's dates	labour ward		Yes	No		No	No	Yes	Transferred out		9
2	Nigeria	34	School certificate, (ordinary level (GCE) holders who have teaching or other professional training	Junior School teachers, drivers and artisans	Married	3	0	5	1	Neg	Neg	Neg	No	No	No	Health facility		No	Neg	No	None	CS	Alive		Male	2.75	2.55	38	mother's dates	postnatal ward		No	No		No	No	Yes	Discharged home with no morbidities		5
2	Nigeria	24	School certificate, (ordinary level (GCE) holders who have teaching or other professional training	Junior School teachers, drivers and artisans	Married	1	0	0	1	Neg	Neg	Neg	No	No	No	Health facility		No	Neg	Do not Know	None	CS	Alive		Female	3.85	3.85	38	early USS	labour ward		No	No		No	No	Yes	Discharged home with no morbidities		3
2	Nigeria	36	School certificate, (ordinary level (GCE) holders who have teaching or other professional training	Junior School teachers, drivers and artisans	Married	4	0	4	1	Neg	Neg	Neg	No	No	No	Health facility		No	Neg	No	None	vaginal unassisted	Alive		Male	3.25	3.2	40	mother's dates	labour ward		Yes	No		No	No	Yes	Discharged home with no morbidities		6
2	Nigeria	27	School certificate, (ordinary level (GCE) holders who have teaching or other professional training	Junior School teachers, drivers and artisans	Married	2	0	4	1	Neg	Neg	Neg	No	No	No	Health facility		No	Neg	No	None	CS	Alive		Female	4.1	3.7	42	mother's dates	labour ward		Yes	No		No	No	Yes	Discharged home with no morbidities		6
2	Nigeria	27	School certificate, (ordinary level (GCE) holders who have teaching or other professional training	Junior School teachers, drivers and artisans	Married	3	0	7	1	Neg	Neg	Neg	No	No	No	Health facility		No	Neg	No	None	CS	Alive		Female	4.1	3.7	42	mother's dates	postnatal ward		Yes	No		Yes	No	Yes	Absconded/discharge against medical advi		5
2	Nigeria	37	School certificate, (ordinary level (GCE) holders who have teaching or other professional training	Petty traders, labourers, messengers and similar grades	Married	1	0	2	1	Neg	Neg	Neg	No	No	No	Health facility		No	Neg	No	None	CS	Alive		Female	2.45	2.4	33	mother's dates	labour ward		Yes	No		No	No	Yes	Discharged home with no morbidities		19
2	Nigeria	35	School certificate, (ordinary level (GCE) holders who have teaching or other professional training	Intermediate grade public servant and senior school teachers	Married	2	0	0	1	Neg	Do not Know	Do not Know	No	Yes	No	Health facility		No	Neg	No	None	CS	Alive		Male	1.65	1.65	34	mother's dates	labour ward		Yes	No		No	No	Yes	Discharged home with no morbidities		7
2	Nigeria	33	School certificate, (ordinary level (GCE) holders who have teaching or other professional training	Intermediate grade public servant and senior school teachers	Married	3	0	4	1	Neg	Do not Know	Do not Know	No	Yes	No	Health facility		No	Neg	No	Full 4 doses	CS	Alive		Female	1.15	1.15	31	mother's dates	labour ward		Yes	No		No	No	Yes	Discharged home with no morbidities		48
2	Nigeria	35	School certificate, (ordinary level (GCE) holders who have teaching or other professional training	Petty traders, labourers, messengers and similar grades	Married	1	0	9	2	Neg	Pos	Do not Know	Yes	Yes	No	Health facility		No	Neg	No	Partial_1-3doses	CS	Alive		Female	1.4	1.4	31	early USS	labour ward		Yes	No		No	No	Yes	Discharged home with no morbidities		24
2	Nigeria	42	School certificate, (ordinary level (GCE) holders who have teaching or other professional training	Junior School teachers, drivers and artisans	Married	1	0	10	2	Neg	Neg	Neg	No	Yes	No	Health facility		No	Neg	No	None	CS	Alive		Male	2.2	2.15	36	mother's dates	labour ward		No	No		No	No	Yes	Discharged home with no morbidities		16
2	Nigeria	30	School certificate, (ordinary level (GCE) holders who have teaching or other professional training	Junior School teachers, drivers and artisans	Married	2	0	12	1	Do not know	Do not Know	Do not Know	Do not know	Do not Know	Yes	Health facility		Yes	Neg	No	None	CS	Alive		Female	999	1.45	29	early USS	referred from health facility		No	No		No	No	Yes	Discharged home with no morbidities		32
2	Nigeria	28	School certificate, (ordinary level (GCE) holders who have teaching or other professional training	Junior School teachers, drivers and artisans	Married	3	0	2	1	Neg	Do not Know	Do not Know	No	No	Yes	Health facility		No	Neg	No	Full 4 doses	CS	Alive		Female	1.85	1.75	32	mother's dates	labour ward		Yes	No		No	No	Yes	Discharged home with no morbidities		9
2	Nigeria	27	School certificate, (ordinary level (GCE) holders who have teaching or other professional training	Petty traders, labourers, messengers and similar grades	Don't know/missing data	2	0	10	1	Neg	Neg	Neg	No	No	Yes	Health facility		No	Neg	No	None	vaginal unassisted	Alive		Female	1.25	1.25	31	early USS	labour ward		Yes	No		No	No	Yes	Discharged home with no morbidities		22
2	Nigeria	31	School certificate, (ordinary level (GCE) holders who have teaching or other professional training	Unemployed, student, full time house-wives and subsistence farmers	Married	1	0	5	1	Do not know	Do not Know	Do not Know	No	Yes	Yes	Health facility		No	Neg	No	None	CS	Alive		Male	1.1	1.1	30	mother's dates	referred from health facility		No	No		No	No	Yes	Discharged home with no morbidities		30
2	Nigeria	25	School certificate, (ordinary level (GCE) holders who have teaching or other professional training	Unemployed, student, full time house-wives and subsistence farmers	Don't know/missing data	1	0	8	1	Neg	Do not Know	Do not Know	No	No	No	Health facility		Yes	Confirmed	Yes	None	vaginal assisted	Alive		Female	1.25	1.25	29	mother's dates	labour ward		Yes	No		Yes	Yes	Yes	Discharged home with no morbidities		29
2	Nigeria	27	School certificate, (ordinary level (GCE) holders who have teaching or other professional training	Junior School teachers, drivers and artisans	Married	2	0	4	1	Neg	Pos	Neg	No	No	No	Health facility		Yes	Confirmed	Yes	Full 4 doses	CS	Alive		Female	1	1	31	mother's dates	labour ward		Yes	No		No	Yes	Yes	Discharged home with no morbidities		45
2	Nigeria	32	School certificate, (ordinary level (GCE) holders who have teaching or other professional training	Unemployed, student, full time house-wives and subsistence farmers	Married	2	0	5	1	Do not know	Do not Know	Do not Know	Do not know	Do not Know	No	Health facility		No	Neg	No	None	vaginal assisted	Alive		Male	1.3	1.2	34	early USS	referred from health facility		No	Yes	PDA, LVH	Yes	Yes	Yes	Discharged home with morbidities		34
2	Nigeria	38	School certificate, (ordinary level (GCE) holders who have teaching or other professional training	Petty traders, labourers, messengers and similar grades	Married	6	1	1	2	Neg	Do not Know	Do not Know	No	No	No	Health facility		No	Neg	No	None	vaginal unassisted	Alive		Female	1.25	1.25	28	mother's dates	labour ward		Yes	No		Yes	Yes	Yes	Discharged home with no morbidities		22
2	Nigeria	25	School certificate, (ordinary level (GCE) holders who have teaching or other professional training	Junior School teachers, drivers and artisans	Married	2	0	1	999	Neg	Do not Know	Do not Know	No	No	No	Health facility		No	Neg	No	Partial_1-3doses	vaginal unassisted	Alive		Female	1	0.85	28	mother's dates	referred from health facility		Yes	No		Yes	Yes	Yes	Discharged home with no morbidities		48
2	Nigeria	33	School certificate, (ordinary level (GCE) holders who have teaching or other professional training	Junior School teachers, drivers and artisans	Married	0	0	6	1	Neg	Neg	Do not Know	No	No	No	Health facility		No	Neg	No	None	vaginal unassisted	Alive		Male	1.7	1.7	31	early USS	referred from health facility		No	No		Do not know	Yes	Yes	Discharged home with no morbidities		18
2	Nigeria	31	School certificate, (ordinary level (GCE) holders who have teaching or other professional training	Junior School teachers, drivers and artisans	Married	3	0	3	1	Do not know	Do not Know	Do not Know	No	No	Yes	Health facility		No	Neg	No	None	CS	Alive		Male	1.5	1.5	30	mother's dates	labour ward		Yes	Yes	Patent ductus arterious	Yes	Yes	Yes	Discharged home with no morbidities		22
2	Nigeria	38	School certificate, (ordinary level (GCE) holders who have teaching or other professional training	Intermediate grade public servant and senior school teachers	Don't know/missing data	3	0	3	2	Do not know	Do not Know	Do not Know	No	No	No	Health facility		No	Neg	No	None	CS	Alive		Male	1.6	1.6	29	mother's dates	labour ward		Yes	No		No	No	No	Died	CARDIOPULMONARY ARREST	0
2	Nigeria	31	School certificate, (ordinary level (GCE) holders who have teaching or other professional training	Petty traders, labourers, messengers and similar grades	Married	2	0	10	1	Neg	Neg	Do not Know	No	No	No	Health facility		No	Neg	No	None	CS	Alive		Female	2.2	2.2	37	mother's dates	referred from health facility		Yes	Yes	Cyanotic congenital heart disease	Yes	No	No	Died	cardiopulmonary arrest in a patient with a cyanotic congenital heart disease	5
2	Nigeria	37	School certificate, (ordinary level (GCE) holders who have teaching or other professional training	Petty traders, labourers, messengers and similar grades	Married	3	0	10	2	Neg	Do not Know	Do not Know	No	Yes	Yes	Health facility		No	Neg	No	None	CS	Alive		Female	1.4	1.25	30	early USS	referred from health facility		Yes	No		No	No	Yes	Died	Cardiopulmonary arrest in ELBW	7
2	Nigeria	25	School certificate, (ordinary level (GCE) holders who have teaching or other professional training	Junior School teachers, drivers and artisans	Married	3	0	4	2	Neg	Neg	Neg	No	No	No	Health facility		No	Neg	No	Partial_1-3doses	vaginal unassisted	Alive		Female	1.2	1.2	31	mother's dates	labour ward		Yes	No		No	No	Yes	Died	Feeds aspiration	5
2	Nigeria	25	School certificate, (ordinary level (GCE) holders who have teaching or other professional training	Petty traders, labourers, messengers and similar grades	Married	2	0	4	1	Neg	Do not Know	Neg	No	No	No	Health facility		No	Neg	Do not Know	Do not know	CS	Alive		Female	1.7	1.7	32	early USS	labour ward		Yes	No		No	No	Do not Know	Died	Intraventricular haemorrhage	2
2	Nigeria	29	School certificate, (ordinary level (GCE) holders who have teaching or other professional training	Junior School teachers, drivers and artisans	Married	1	0	6	1	Neg	Neg	Do not Know	No	No	No	Other	on the way to hospital	Yes	Neg	Yes	None	vaginal unassisted	Alive		Female	1	1	26	mother's dates	Other	Accident and emergency unit	No	No		No	No	Yes	Died	NEONATAL SEPSIS	3
2	Nigeria	25	School certificate, (ordinary level (GCE) holders who have teaching or other professional training	Junior School teachers, drivers and artisans	Married	3	1	9	1	Neg	Neg	Do not Know	No	No	No	Health facility		Yes	Confirmed	No	Do not know	vaginal unassisted	Alive		Male	1.9	1.75	33	mother's dates	postnatal ward		Do not Know	Yes	truncus arteriosus+VSD+CDA, Oesophaheal atresia +TEF	Yes	Yes	Yes	Died	Neonatal sepsis_severe neonatal jaundice	10
2	Nigeria	29	School certificate, (ordinary level (GCE) holders who have teaching or other professional training	Junior School teachers, drivers and artisans	Married	1	0	5	1	Neg	Neg	Neg	No	No	No	Other	on the way to hospital	Yes	Neg	No	None	vaginal unassisted	Alive		Female	1	1	26	mother's dates	Other	Adult emergency room	No	No		No	No	Yes	Died	Neonatal sepsis, recurrent apnea	3
2	Nigeria	24	School certificate, (ordinary level (GCE) holders who have teaching or other professional training	Junior School teachers, drivers and artisans	Married	0	0	8	2	Do not know	Do not Know	Do not Know	No	No	No	Health facility		No	Neg	No	Do not know	CS	Alive		Male	1.8	1.8	35	mother's dates	referred from health facility		No	No		No	No	Yes	Died	Severe neonatal sepsis and DIC possible neonatal hepatitis	12
2	Nigeria	27	School certificate, (ordinary level (GCE) holders who have teaching or other professional training	Junior School teachers, drivers and artisans	Married	2	0	10	1	Neg	Neg	Do not Know	No	Yes	No	Health facility		Yes	Neg	No	None	CS	Alive		Female	4	4	42	mother's dates	labour ward		Yes	No		No	No	No	Died	SPA with raised intracranial pressure	3
2	Nigeria	41	School certificate, (ordinary level (GCE) holders who have teaching or other professional training	Intermediate grade public servant and senior school teachers	Married	1	0	2	1	Do not know	Do not Know	Do not Know	Do not know	Yes	No	Health facility		Yes	Neg	No	None	CS	Died	Eclampsia	Male	2.65	2.65	99.9	Do not Know/missing	referred from health facility		Yes	No		No	No	Yes	Discharged home with no morbidities		14
2	Nigeria	30	School certificate, (ordinary level (GCE) holders who have teaching or other professional training	Junior School teachers, drivers and artisans	Married	2	0	999	1	Neg	Neg	Do not Know	No	No	No	Health facility		No	Neg	Yes	None	vaginal unassisted	Died	POST PARTUM HEMORRHAGE	Male	999	2.7	39	early USS	referred from health facility		No	No		Do not know	No	No	Died	SEVERE PERINATAL ASPHYXIA	2
2	Nigeria	38	SS 3 and primary 6 certificate	Petty traders, labourers, messengers and similar grades	Married	3	0	4	1	Do not know	Do not Know	Do not Know	Do not know	Do not Know	Do not Know	Health facility		Yes	Neg	Do not Know	None	CS	Alive		Male	999	2.75	38	early USS	referred from health facility		No	No		No	Do not Know	No	Discharged home with morbidities		21
2	Nigeria	32	SS 3 and primary 6 certificate	Petty traders, labourers, messengers and similar grades	Married	5	0	3	3	Neg	Neg	Do not Know	No	No	No	Health facility		Yes	Confirmed	Yes	Full 4 doses	CS	Alive		Male	1.55	1.55	31	mother's dates	labour ward		Yes	No		No	No	No	Discharged home with no morbidities		14
2	Nigeria	19	SS 3 and primary 6 certificate	Unemployed, student, full time house-wives and subsistence farmers	Single	0	0	4	2	Do not know	Do not Know	Do not Know	No	No	No	Health facility		No	Neg	No	None	CS	Alive		Male	1.6	1.4	34	mother's dates	labour ward		Yes	No		No	No	No	Discharged home with no morbidities		16
2	Nigeria	18	SS 3 and primary 6 certificate	Unemployed, student, full time house-wives and subsistence farmers	Single	0	0	10	1	Neg	Do not Know	Do not Know	No	No	No	Health facility		No	Neg	No	None	vaginal unassisted	Alive		Male	3	3	40	mother's dates	labour ward		Yes	No		No	No	No	Discharged home with no morbidities		2
2	Nigeria	20	SS 3 and primary 6 certificate	Petty traders, labourers, messengers and similar grades	Single	1	0	8	1	Do not know	Do not Know	Do not Know	No	No	No	Health facility		Yes	Neg	No	None	CS	Alive		Male	3.05	3	42	mother's dates	labour ward		Yes	No		No	No	No	Discharged home with no morbidities		8
2	Nigeria	27	SS 3 and primary 6 certificate	Junior School teachers, drivers and artisans	Married	0	0	1	1	Neg	Neg	Do not Know	No	No	No	Health facility		Yes	Neg	Yes	None	CS	Alive		Male	1.7	1.7	36	mother's dates	referred from health facility		Yes	No		No	No	No	Discharged home with no morbidities		5
2	Nigeria	14	SS 3 and primary 6 certificate	Unemployed, student, full time house-wives and subsistence farmers	Single	0	0	1	1	Neg	Neg	Do not Know	No	No	No	Health facility		No	Neg	No	None	CS	Alive		Male	3	3	40	mother's dates	referred from health facility		No	No		No	No	No	Discharged home with no morbidities		6
2	Nigeria	45	SS 3 and primary 6 certificate	Petty traders, labourers, messengers and similar grades	Married	4	0	7	1	Neg	Neg	Do not Know	No	No	No	Health facility		No	Neg	Do not Know	None	CS	Alive		Male	3.2	3.2	38	early USS	referred from health facility		No	No		No	No	No	Discharged home with no morbidities		19
2	Nigeria	33	SS 3 and primary 6 certificate	Junior School teachers, drivers and artisans	Married	6	0	0	1	Neg	Neg	Do not Know	No	No	No	Home		No	Neg	No	None	vaginal unassisted	Alive		Male	3.8	3.3	39	early USS	home		No	No		No	No	No	Discharged home with no morbidities		10
2	Nigeria	35	SS 3 and primary 6 certificate	Petty traders, labourers, messengers and similar grades	Married	5	1	3	1	Neg	Neg	Neg	No	No	No	Health facility		No	Neg	No	None	vaginal assisted	Alive		Female	2.6	2.6	39	mother's dates	labour ward		Yes	Yes	Edward syndrome, bilateral hydronephrosis	Yes	No	No	Transferred out		3
2	Nigeria	35	SS 3 and primary 6 certificate	Petty traders, labourers, messengers and similar grades	Married	4	0	8	2	Do not know	Do not Know	Do not Know	No	Yes	No	Health facility		No	Neg	No	None	CS	Alive		Male	3.5	3.5	39	early USS	labour ward		Yes	No		No	No	No	Discharged home with no morbidities		7
2	Nigeria	30	SS 3 and primary 6 certificate	Petty traders, labourers, messengers and similar grades	Married	3	0	3	1	Do not know	Do not Know	Do not Know	No	No	Yes	Health facility		No	Neg	No	None	CS	Alive		Female	2.2	2.2	38	mother's dates	labour ward		Yes	Yes	spina bifida occulta	No	No	No	Discharged home with no morbidities		13
2	Nigeria	38	SS 3 and primary 6 certificate	Unemployed, student, full time house-wives and subsistence farmers	Don't know/missing data	1	0	6	1	Neg	Neg	Neg	No	No	Yes	Health facility		No	Neg	No	None	CS	Alive		Male	3.3	3.3	36	mother's dates	labour ward		Yes	No		No	No	No	Discharged home with no morbidities		6
2	Nigeria	14	SS 3 and primary 6 certificate	Unemployed, student, full time house-wives and subsistence farmers	Single	0	0	1	1	Neg	Do not Know	Do not Know	No	No	No	Health facility		No	Confirmed	Do not Know	None	vaginal unassisted	Alive		Female	3.2	3.2	37	early USS	labour ward		No	No		No	No	Yes	Discharged home with no morbidities		9
2	Nigeria	32	SS 3 and primary 6 certificate	Petty traders, labourers, messengers and similar grades	Married	5	0	4	3	Neg	Neg	Do not Know	No	No	No	Health facility		Yes	Confirmed	Yes	Full 4 doses	CS	Alive		Male	1.5	1.5	31	mother's dates	labour ward		Yes	No		No	No	Yes	Discharged home with no morbidities		13
2	Nigeria	32	SS 3 and primary 6 certificate	Petty traders, labourers, messengers and similar grades	Married	5	0	4	3	Neg	Neg	Do not Know	No	No	No	Health facility		Yes	Confirmed	Yes	Full 4 doses	CS	Alive		Male	1.65	1.65	31	mother's dates	labour ward		Yes	No		No	No	Yes	Discharged home with no morbidities		14
2	Nigeria	39	SS 3 and primary 6 certificate	Junior School teachers, drivers and artisans	Married	3	0	0	1	Do not know	Neg	Do not Know	Do not know	Do not Know	Do not Know	Health facility		Do not Know	Do not know	Do not Know	None	vaginal unassisted	Alive		Female	2.65	2.65	40	mother's dates	referred from health facility		Yes	No		No	No	Yes	Discharged home with no morbidities		68
2	Nigeria	25	SS 3 and primary 6 certificate	Petty traders, labourers, messengers and similar grades	Married	0	0	3	1	Do not know	Do not Know	Do not Know	Do not know	Do not Know	No	Home		No	Neg	No	None	vaginal unassisted	Alive		Male	999	1.6	33	early USS	home		No	No		No	No	Yes	Discharged home with no morbidities		10
2	Nigeria	30	SS 3 and primary 6 certificate	Junior School teachers, drivers and artisans	Married	3	0	2	1	Neg	Do not Know	Do not Know	No	No	No	Health facility		Yes	Neg	No	None	vaginal unassisted	Alive		Female	1	1.1	27	early USS	referred from health facility		Yes	No		No	No	Yes	Discharged home with no morbidities		28
2	Nigeria	25	SS 3 and primary 6 certificate	Junior School teachers, drivers and artisans	Married	0	0	4	1	Do not know	Do not Know	Do not Know	No	No	No	Health facility		Yes	Neg	Yes	Full 4 doses	vaginal unassisted	Alive		Male	1.15	1.15	27	mother's dates	labour ward		No	No		No	No	Yes	Discharged home with no morbidities		28
2	Nigeria	28	SS 3 and primary 6 certificate	Petty traders, labourers, messengers and similar grades	Married	2	0	5	1	Neg	Do not Know	Do not Know	No	No	No	Health facility		Yes	Neg	No	Partial_1-3doses	vaginal unassisted	Alive		Male	1.4	1.4	29	early USS	labour ward		Yes	Yes	(R) Temporoparietal haematoma	No	No	Yes	Discharged home with no morbidities		21
2	Nigeria	38	SS 3 and primary 6 certificate	Petty traders, labourers, messengers and similar grades	Married	7	0	0	1	Neg	Do not Know	Do not Know	No	No	No	Home		No	Neg	No	None	vaginal unassisted	Alive		Male	1.3	1.3	30	mother's dates	referred from health facility		Yes	No		No	No	Yes	Discharged home with no morbidities		20
2	Nigeria	30	SS 3 and primary 6 certificate	Petty traders, labourers, messengers and similar grades	Married	4	0	8	1	Do not know	Do not Know	Do not Know	No	No	No	Home		No	Neg	No	None	vaginal unassisted	Alive		Male	999	2.4	39	mother's dates	referred from health facility		Yes	No		No	No	Yes	Discharged home with no morbidities		13
2	Nigeria	44	SS 3 and primary 6 certificate	Junior School teachers, drivers and artisans	Married	3	0	8	1	Do not know	Do not Know	Do not Know	No	No	No	Health facility		No	Neg	No	None	CS	Alive		Male	3	3.15	38	early USS	referred from health facility		No	No		No	No	Yes	Discharged home with no morbidities		17
2	Nigeria	31	SS 3 and primary 6 certificate	Petty traders, labourers, messengers and similar grades	Married	1	1	7	1	Do not know	Do not Know	Do not Know	No	No	No	Home		No	Neg	No	None	vaginal unassisted	Alive		Male	3.1	3.1	40	mother's dates	home		No	No		No	No	Yes	Discharged home with no morbidities		25
2	Nigeria	32	SS 3 and primary 6 certificate	Petty traders, labourers, messengers and similar grades	Divorced	4	0	3	1	Do not know	Neg	Do not Know	No	No	No	Home		No	Neg	No	None	vaginal unassisted	Alive		Male	999	2.05	34	Ballard or other charts	home		No	No		No	No	Yes	Discharged home with no morbidities		16
2	Nigeria	25	SS 3 and primary 6 certificate	Junior School teachers, drivers and artisans	Married	1	0	9	1	Neg	Neg	Do not Know	No	No	No	Health facility		No	Neg	Do not Know	None	vaginal unassisted	Alive		Male	3.25	3.25	40	early USS	referred from health facility		No	No		No	No	Yes	Discharged home with no morbidities		8
2	Nigeria	39	SS 3 and primary 6 certificate	Petty traders, labourers, messengers and similar grades	Married	4	0	5	1	Neg	Neg	Neg	No	No	No	Health facility		Yes	Neg	No	None	CS	Alive		Female	1.65	1.65	33	mother's dates	labour ward		Yes	No		Yes	No	Yes	Discharged home with no morbidities		6
2	Nigeria	20	SS 3 and primary 6 certificate	Unemployed, student, full time house-wives and subsistence farmers	Don't know/missing data	1	0	3	1	Neg	Neg	Neg	No	No	No	Health facility		No	Neg	No	None	CS	Alive		Male	2.25	2.3	35	mother's dates	labour ward		No	Yes	Jejunal atresia type I	No	No	Yes	Absconded/discharge against medical advi		10
2	Nigeria	35	SS 3 and primary 6 certificate	Petty traders, labourers, messengers and similar grades	Married	2	0	2	1	Do not know	Do not Know	Do not Know	No	Yes	No	Health facility		No	Neg	No	Full 4 doses	CS	Alive		Female	1.35	1.35	32	mother's dates	labour ward		No	No		No	No	Yes	Discharged home with no morbidities		26
2	Nigeria	38	SS 3 and primary 6 certificate	Junior School teachers, drivers and artisans	Married	5	0	6	1	Do not know	Do not Know	Do not Know	Yes	Yes	No	Health facility		Yes	Neg	No	None	CS	Alive		Male	1.85	1.85	36	mother's dates	labour ward		Yes	No		No	No	Yes	Discharged home with no morbidities		8
2	Nigeria	35	SS 3 and primary 6 certificate	Petty traders, labourers, messengers and similar grades	Married	3	0	6	1	Neg	Do not Know	Do not Know	No	Yes	No	Health facility		No	Neg	No	Do not know	CS	Alive		Male	2.1	2.11	33	mother's dates	referred from health facility		Yes	No		No	No	Yes	Discharged home with no morbidities		12
2	Nigeria	36	SS 3 and primary 6 certificate	Petty traders, labourers, messengers and similar grades	Don't know/missing data	3	0	0	1	Neg	Neg	Neg	No	Yes	No	Health facility		Yes	Neg	Yes	Full 4 doses	vaginal unassisted	Alive		Female	1.8	1.65	31	mother's dates	referred from health facility		No	No		No	No	Yes	Discharged home with no morbidities		15
2	Nigeria	18	SS 3 and primary 6 certificate	Senior public servant, professionals, managers, large scale traders, businessmen and contractors	Single	1	0	6	1	Neg	Neg	Neg	No	Yes	No	Health facility		No	Neg	No	None	CS	Alive		Male	3	3	40	mother's dates	labour ward		Yes	No		No	No	Yes	Transferred out		4
2	Nigeria	38	SS 3 and primary 6 certificate	Petty traders, labourers, messengers and similar grades	Married	6	0	0	2	Neg	Do not Know	Do not Know	No	No	No	Health facility		No	Neg	No	Partial_1-3doses	vaginal unassisted	Alive		Male	0.8	0.8	28	mother's dates	labour ward		Yes	Yes	DSD	Yes	Yes	Yes	Discharged home with no morbidities		37
2	Nigeria	38	SS 3 and primary 6 certificate	Petty traders, labourers, messengers and similar grades	Married	6	0	0	2	Neg	Do not Know	Do not Know	No	No	No	Health facility		No	Neg	No	Partial_1-3doses	vaginal unassisted	Alive		Male	1.2	1.2	28	mother's dates	labour ward		Yes	No		Yes	Yes	Yes	Discharged home with no morbidities		37
2	Nigeria	25	SS 3 and primary 6 certificate	Petty traders, labourers, messengers and similar grades	Married	1	0	8	1	Do not know	Do not Know	Do not Know	No	No	Yes	Health facility		Do not Know	Neg	No	None	CS	Alive		Male	1.6	1.6	34	mother's dates	referred from health facility		No	Yes	PDA. low set ears	Yes	Yes	Yes	Discharged home with morbidities		17
2	Nigeria	15	SS 3 and primary 6 certificate	Unemployed, student, full time house-wives and subsistence farmers	Single	0	0	3	1	Neg	Neg	Neg	No	No	No	Health facility		No	Neg	No	Full 4 doses	CS	Alive		Male	2.2	2.15	33	mother's dates	labour ward		No	Yes	Posterior urethral valve and bilateral lower limb hyperextension	No	No	No	Died	respiratory failure 2nd to ? congenital pulmonary hypoplasia	7
2	Nigeria	22	Those who can neither read and, write ( illiterate)	Junior School teachers, drivers and artisans	Married	2	0	6	1	Neg	Neg	Neg	No	Yes	No	Health facility		Yes	Confirmed	No	None	CS	Alive		Male	3.6	3.55	40	mother's dates	labour ward		Yes	No		No	No	No	Transferred out		3
2	Nigeria	25	Those who can neither read and, write ( illiterate)	Unemployed, student, full time house-wives and subsistence farmers	Married	4	0	3	2	Neg	Do not Know	Do not Know	No	No	No	Health facility		Yes	Neg	No	None	vaginal unassisted	Alive		Female	1.7	1.7	33	mother's dates	labour ward		Yes	No		No	No	No	Discharged home with no morbidities		6
2	Nigeria	33	Those who can neither read and, write ( illiterate)	Petty traders, labourers, messengers and similar grades	Married	4	0	0	1	Do not know	Do not Know	Do not Know	No	No	No	Other		Yes	Neg	No	None	vaginal unassisted	Alive		Male	999	2.5	37	mother's dates	home		Yes	No		No	No	No	Discharged home with no morbidities		13
2	Nigeria	29	Those who can neither read and, write ( illiterate)	Junior School teachers, drivers and artisans	Married	1	0	6	1	Do not know	Do not Know	Do not Know	No	No	No	Health facility		No	Neg	No	None	CS	Alive		Male	4	3.15	38	early USS	referred from health facility		No	No		No	No	No	Discharged home with morbidities		8
2	Nigeria	33	Those who can neither read and, write ( illiterate)	Petty traders, labourers, messengers and similar grades	Married	3	0	0	1	Neg	Neg	Do not Know	No	No	No	Other	Mission home	Yes	Neg	No	None	vaginal unassisted	Alive		Male	999	2.5	37	mother's dates	Other	Mission home	No	No		No	No	No	Discharged home with morbidities		13
2	Nigeria	23	Those who can neither read and, write ( illiterate)	Petty traders, labourers, messengers and similar grades	Married	4	0	1	1	Do not know	Do not Know	Do not Know	No	No	No	Health facility		No	Confirmed	No	None	CS	Alive		Male	1.85	1.85	31	mother's dates	labour ward		No	No		No	No	Yes	Discharged home with no morbidities		15
2	Nigeria	24	Those who can neither read and, write ( illiterate)	Petty traders, labourers, messengers and similar grades	Married	1	0	9	1	Do not know	Do not Know	Do not Know	No	No	No	Health facility		No	Confirmed	Do not Know	None	vaginal unassisted	Alive		Female	2.55	2.55	35	mother's dates	referred from health facility		No	No		No	No	Yes	Discharged home with no morbidities		12
2	Nigeria	25	Those who can neither read and, write ( illiterate)	Petty traders, labourers, messengers and similar grades	Married	1	0	0	3	Do not know	Do not Know	Do not Know	Do not know	Do not Know	No	Home		Yes	Do not know	No	None	vaginal unassisted	Alive		Male	1	0.95	30	mother's dates	referred from health facility		No	No		No	No	Yes	Discharged home with no morbidities		31
2	Nigeria	18	Those who can neither read and, write ( illiterate)	Junior School teachers, drivers and artisans	Single	0	0	0	1	Do not know	Do not Know	Do not Know	No	No	No	Health facility		No	Neg	Do not Know	None	vaginal unassisted	Alive		Female	1.7	1.45	32	mother's dates	referred from health facility		No	No		No	No	Yes	Discharged home with no morbidities		15
2	Nigeria	35	Those who can neither read and, write ( illiterate)	Senior public servant, professionals, managers, large scale traders, businessmen and contractors	Married	3	0	4	2	Do not know	Do not Know	Do not Know	No	No	No	Health facility		No	Neg	No	None	CS	Alive		Male	1.25	1.25	33	mother's dates	labour ward		Yes	No		No	No	Yes	Discharged home with no morbidities		19
2	Nigeria	25	Those who can neither read and, write ( illiterate)	Unemployed, student, full time house-wives and subsistence farmers	Married	4	0	3	2	Neg	Do not Know	Do not Know	No	No	No	Health facility		Yes	Neg	No	None	vaginal unassisted	Alive		Female	1.8	1.6	33	mother's dates	labour ward		Yes	No		No	No	Yes	Discharged home with no morbidities		6
2	Nigeria	37	Those who can neither read and, write ( illiterate)	Unemployed, student, full time house-wives and subsistence farmers	Married	8	0	8	1	Neg	Neg	Do not Know	No	No	No	Health facility		No	Neg	Yes	None	CS	Alive		Female	999	3.95	38	early USS	referred from health facility		No	No		No	No	Yes	Discharged home with no morbidities		14
2	Nigeria	19	Those who can neither read and, write ( illiterate)	Unemployed, student, full time house-wives and subsistence farmers	Married	1	0	3	1	Do not know	Do not Know	Do not Know	No	Yes	No	Health facility		Yes	Neg	No	None	vaginal unassisted	Alive		Female	2.4	2.3	40	mother's dates	referred from health facility		Yes	No		No	No	Yes	Discharged home with no morbidities		5
2	Nigeria	35	Those who can neither read and, write ( illiterate)	Unemployed, student, full time house-wives and subsistence farmers	Don't know/missing data	3	0	0	1	Neg	Do not Know	Do not Know	No	No	No	Health facility		No	Confirmed	No	None	CS	Died	POST PARTUM HEMORRHAGE	Female	2.95	2.95	41	mother's dates	labour ward		No	No		No	No	No	Discharged home with no morbidities		6
2	Nigeria	28	University graduates or equivalents	Unemployed, student, full time house-wives and subsistence farmers	Married	1	0	4	1	Neg	Do not Know	Do not Know	No	Yes	No	Health facility		No	Neg	No	Full 4 doses	CS	Alive		Male	1.5	1.5	34	mother's dates	labour ward		Yes	No		No	No	Do not Know	Discharged home with no morbidities		9
2	Nigeria	32	University graduates or equivalents	Junior School teachers, drivers and artisans	Married	1	0	5	1	Do not know	Do not Know	Do not Know	No	Yes	No	Health facility		No	Neg	No	None	CS	Alive		Male	3.75	3.75	34	mother's dates	referred from health facility		No	Yes	Acyanotic Congenital Heart Failure	Yes	Do not Know	No	Absconded/discharge against medical advi		2
2	Nigeria	34	University graduates or equivalents	Unemployed, student, full time house-wives and subsistence farmers	Married	2	0	10	1	Do not know	Do not Know	Do not Know	No	No	No	Health facility		Yes	Confirmed	No	None	vaginal assisted	Alive		Female	2.5	2.45	40	early USS	referred from health facility		Yes	No		No	No	No	Discharged home with no morbidities		7
2	Nigeria	35	University graduates or equivalents	Intermediate grade public servant and senior school teachers	Married	1	0	5	1	Neg	Neg	Neg	No	No	No	Health facility		Yes	Confirmed	No	None	vaginal unassisted	Alive		Female	3.3	3.5	41	mother's dates	labour ward		Yes	No		No	No	No	Discharged home with no morbidities		13
2	Nigeria	21	University graduates or equivalents	Junior School teachers, drivers and artisans	Married	1	0	0	1	Do not know	Do not Know	Do not Know	No	No	No	Health facility		No	Do not know	Do not Know	None	CS	Alive		Female	3.3	3.3	38	early USS	referred from health facility		Yes	No		No	No	No	Discharged home with no morbidities		5
2	Nigeria	32	University graduates or equivalents	Intermediate grade public servant and senior school teachers	Married	2	0	7	1	Do not know	Do not Know	Do not Know	No	No	No	Health facility		No	Do not know	Do not Know	Do not know	vaginal unassisted	Alive		Female	3.3	3.3	40	mother's dates	referred from health facility		No	No		No	No	No	Discharged home with no morbidities		6
2	Nigeria	35	University graduates or equivalents	Junior School teachers, drivers and artisans	Married	3	0	4	1	Neg	Do not Know	Do not Know	No	No	Do not Know	Health facility		No	Neg	No	None	vaginal unassisted	Alive		Male	3.3	3.1	38	mother's dates	referred from health facility		Yes	No		No	No	No	Discharged home with no morbidities		5
2	Nigeria	31	University graduates or equivalents	Unemployed, student, full time house-wives and subsistence farmers	Married	1	0	2	2	Do not know	Do not Know	Do not Know	No	No	No	Health facility		No	Neg	No	None	vaginal unassisted	Alive		Female	0.7	0.7	26	mother's dates	labour ward		Yes	No		No	No	No	Died		3
2	Nigeria	33	University graduates or equivalents	Unemployed, student, full time house-wives and subsistence farmers	Married	2	0	0	1	Neg	Do not Know	Do not Know	No	No	No	Other	Mission home	Do not Know	Neg	No	Do not know	vaginal unassisted	Alive		Female	2.2	2.15	38	early USS	referred from health facility		No	Yes	Microcephaly, cleftlip and palate, tabipes, hypoplastic (L) ventricle	Yes	No	No	Discharged home with no morbidities		30
2	Nigeria	36	University graduates or equivalents	Senior public servant, professionals, managers, large scale traders, businessmen and contractors	Married	4	0	3	1	Neg	Do not Know	Do not Know	No	No	No	Health facility		No	Neg	No	None	CS	Alive		Male	2.9	2.9	38	mother's dates	labour ward		Yes	No		No	No	No	Discharged home with no morbidities		7
2	Nigeria	28	University graduates or equivalents	Senior public servant, professionals, managers, large scale traders, businessmen and contractors	Married	2	0	8	1	Do not know	Do not Know	Do not Know	No	No	No	Health facility		No	Neg	No	None	CS	Alive		Male	3	2.8	38	mother's dates	referred from health facility		Yes	No		No	No	No	Discharged home with no morbidities		8
2	Nigeria	32	University graduates or equivalents	Intermediate grade public servant and senior school teachers	Don't know/missing data	1	0	6	1	Do not know	Do not Know	Do not Know	No	No	No	Health facility		No	Neg	No	None	CS	Alive		Female	2.85	2.85	39	mother's dates	labour ward		No	No		No	No	No	Discharged home with no morbidities		3
2	Nigeria	23	University graduates or equivalents	Junior School teachers, drivers and artisans	Married	1	0	6	1	Neg	Do not Know	Do not Know	No	No	No	Health facility		No	Neg	No	None	CS	Alive		Male	3.5	3.4	40	mother's dates	labour ward		No	No		No	No	No	Transferred out		7
2	Nigeria	29	University graduates or equivalents	Intermediate grade public servant and senior school teachers	Married	0	0	12	1	Do not know	Do not Know	Do not Know	No	No	No	Health facility		No	Neg	No	Do not know	vaginal unassisted	Alive		Male	2.75	2.75	39	mother's dates	referred from health facility		No	Yes	ASD (Secundum)	Yes	No	No	Discharged home with no morbidities		18
2	Nigeria	30	University graduates or equivalents	Senior public servant, professionals, managers, large scale traders, businessmen and contractors	Married	1	0	5	1	Neg	Do not Know	Do not Know	No	No	No	Health facility		No	Neg	No	None	CS	Alive		Male	3.3	3.3	40	mother's dates	labour ward		Yes	No		No	No	No	Discharged home with no morbidities		6
2	Nigeria	31	University graduates or equivalents	Senior public servant, professionals, managers, large scale traders, businessmen and contractors	Married	1	0	10	1	Neg	Do not Know	Do not Know	No	No	No	Health facility		No	Neg	No	None	CS	Alive		Male	3.1	3.1	38	early USS	labour ward		Yes	No		No	No	No	Discharged home with no morbidities		5
2	Nigeria	35	University graduates or equivalents	Petty traders, labourers, messengers and similar grades	Don't know/missing data	4	0	6	1	Neg	Do not Know	Do not Know	Do not know	No	No	Health facility		No	Neg	No	None	CS	Alive		Female	4.5	4.3	40	early USS	referred from health facility		Yes	No		No	No	No	Discharged home with no morbidities		16
2	Nigeria	26	University graduates or equivalents	Senior public servant, professionals, managers, large scale traders, businessmen and contractors	Married	1	0	10	1	Neg	Neg	Do not Know	No	No	No	Health facility		Yes	Neg	Yes	None	CS	Alive		Male	3	2.8	38	early USS	referred from health facility		No	No		No	No	No	Discharged home with no morbidities		8
2	Nigeria	27	University graduates or equivalents	Unemployed, student, full time house-wives and subsistence farmers	Married	0	0	6	1	Neg	Neg	Do not Know	No	No	No	Other	Mission home	No	Neg	No	None	vaginal unassisted	Alive		Male	1.9	1.9	40	early USS	referred from health facility		No	No		No	No	No	Discharged home with no morbidities		10
2	Nigeria	27	University graduates or equivalents	Junior School teachers, drivers and artisans	Married	0	0	9	1	Neg	Neg	Do not Know	No	No	No	Health facility		No	Neg	No	None	vaginal unassisted	Alive		Male	3.4	3.4	39	early USS	referred from health facility		Do not Know	No		No	No	No	Discharged home with no morbidities		8
2	Nigeria	32	University graduates or equivalents	Junior School teachers, drivers and artisans	Married	2	0	8	1	Neg	Neg	Do not Know	No	No	No	Health facility		No	Neg	Do not Know	None	vaginal unassisted	Alive		Female	999	2.85	40	early USS	referred from health facility		No	Yes	Microcephaly, depressed nasal bridge, short limbs	No	No	No	Discharged home with no morbidities		24
2	Nigeria	31	University graduates or equivalents	Senior public servant, professionals, managers, large scale traders, businessmen and contractors	Married	1	0	4	1	Neg	Neg	Do not Know	No	No	No	Health facility		No	Neg	No	None	vaginal assisted	Alive		Female	2.5	2.5	38	mother's dates	labour ward		Yes	No		No	No	No	Discharged home with no morbidities		4
2	Nigeria	32	University graduates or equivalents	Junior School teachers, drivers and artisans	Married	1	0	5	1	Neg	Neg	Do not Know	No	No	No	Health facility		No	Neg	Yes	None	vaginal unassisted	Alive		Female	3	3	38	early USS	referred from health facility		No	No		No	No	No	Discharged home with no morbidities		20
2	Nigeria	25	University graduates or equivalents	Junior School teachers, drivers and artisans	Married	0	0	9	1	Neg	Neg	Do not Know	No	No	No	Health facility		No	Neg	No	None	vaginal unassisted	Alive		Female	3.3	3.3	38	mother's dates	referred from health facility		No	No		No	No	No	Discharged home with no morbidities		8
2	Nigeria	37	University graduates or equivalents	Intermediate grade public servant and senior school teachers	Married	2	0	8	1	Neg	Neg	Do not Know	No	No	No	Health facility		No	Neg	Yes	None	vaginal unassisted	Alive		Female	3.35	3.25	40	mother's dates	referred from health facility		Yes	No		Yes	No	No	Discharged home with no morbidities		9
2	Nigeria	29	University graduates or equivalents	Petty traders, labourers, messengers and similar grades	Married	0	0	6	1	Neg	Neg	Do not Know	No	No	No	Health facility		No	Neg	No	None	vaginal unassisted	Alive		Male	3.5	3.35	40	mother's dates	referred from health facility		No	No		No	No	No	Discharged home with no morbidities		11
2	Nigeria	31	University graduates or equivalents	Junior School teachers, drivers and artisans	Married	1	0	8	1	Neg	Neg	Do not Know	No	No	No	Health facility		No	Neg	Yes	None	CS	Alive		Male	2.5	2.5	38	early USS	referred from health facility		No	No		No	No	No	Discharged home with no morbidities		8
2	Nigeria	27	University graduates or equivalents	Intermediate grade public servant and senior school teachers	Married	0	0	12	1	Neg	Neg	Do not Know	No	No	No	Health facility		No	Neg	Do not Know	Do not know	CS	Alive		Female	2.9	2.9	38	mother's dates	labour ward		Do not Know	Do not know		No	No	No	Discharged home with no morbidities		6
2	Nigeria	30	University graduates or equivalents	Junior School teachers, drivers and artisans	Married	1	0	8	1	Neg	Neg	Do not Know	No	No	No	Health facility		Yes	Neg	Do not Know	None	vaginal unassisted	Alive		Female	3.3	3.45	38	mother's dates	referred from health facility		No	No		No	No	No	Discharged home with no morbidities		9
2	Nigeria	40	University graduates or equivalents	Intermediate grade public servant and senior school teachers	Married	0	0	10	1	Neg	Neg	Do not Know	No	No	No	Health facility		No	Neg	Do not Know	None	CS	Alive		Female	999	3	37	early USS	referred from health facility		Yes	No		No	No	No	Discharged home with no morbidities		15
2	Nigeria	31	University graduates or equivalents	Intermediate grade public servant and senior school teachers	Married	2	0	14	1	Neg	Neg	Do not Know	No	No	No	Health facility		No	Neg	No	None	CS	Alive		Male	3.25	3.2	41	mother's dates	labour ward		Yes	No		No	No	No	Discharged home with no morbidities		7
2	Nigeria	35	University graduates or equivalents	Intermediate grade public servant and senior school teachers	Married	3	0	9	1	Neg	Neg	Do not Know	Yes	No	No	Health facility		No	Neg	Yes	None	CS	Alive		Male	3.4	3.4	38	early USS	referred from health facility		Yes	No		No	No	No	Discharged home with no morbidities		5
2	Nigeria	999	University graduates or equivalents	Senior public servant, professionals, managers, large scale traders, businessmen and contractors	Married	999	999	999	1	Neg	Neg	Do not Know	No	No	No	Health facility		No	Neg	No	None	CS	Alive		Female	2.6	2.6	38	mother's dates	labour ward		Yes	No		No	No	No	Transferred out		2
2	Nigeria	29	University graduates or equivalents	Junior School teachers, drivers and artisans	Married	1	0	10	1	Neg	Neg	Do not Know	No	No	No	Health facility		Yes	Neg	Yes	None	vaginal unassisted	Alive		Male	3.75	3.75	40	mother's dates	labour ward		No	No		No	No	No	Discharged home with no morbidities		6
2	Nigeria	33	University graduates or equivalents	Junior School teachers, drivers and artisans	Married	0	0	8	1	Neg	Neg	Do not Know	No	No	No	Health facility		Yes	Neg	Yes	None	CS	Alive		Male	4.3	4.4	42	mother's dates	labour ward		No	No		No	No	No	Discharged home with morbidities		14
2	Nigeria	28	University graduates or equivalents	Unemployed, student, full time house-wives and subsistence farmers	Married	0	0	5	1	Neg	Neg	Do not Know	No	No	No	Health facility		No	Neg	Yes	Do not know	vaginal unassisted	Alive		Male	3.5	3.25	41	early USS	referred from health facility		No	No		No	No	No	Discharged home with no morbidities		19
2	Nigeria	30	University graduates or equivalents	Unemployed, student, full time house-wives and subsistence farmers	Married	0	0	8	1	Do not know	Pos	Do not Know	No	No	No	Health facility		No	Neg	No	Do not know	CS	Alive		Female	3.2	3.35	39	mother's dates	referred from health facility		No	No		No	No	No	Discharged home with no morbidities		15
2	Nigeria	33	University graduates or equivalents	Intermediate grade public servant and senior school teachers	Married	1	1	8	1	Do not know	Do not Know	Neg	No	No	No	Health facility		No	Neg	No	Full 4 doses	CS	Alive		Male	0.65	0.65	28	mother's dates	labour ward		Yes	No		No	No	No	Discharged home with no morbidities		41
2	Nigeria	23	University graduates or equivalents	Senior public servant, professionals, managers, large scale traders, businessmen and contractors	Married	1	0	5	1	Neg	Neg	Neg	No	No	No	Health facility		No	Neg	No	None	vaginal unassisted	Alive		Female	2.65	2.5	37	mother's dates	postnatal ward		Yes	No		No	No	No	Discharged home with no morbidities		4
2	Nigeria	36	University graduates or equivalents	Unemployed, student, full time house-wives and subsistence farmers	Married	0	0	2	1	Neg	Neg	Neg	No	No	No	Health facility		No	Neg	Yes	None	CS	Alive		Male	3	2.8	36	early USS	referred from health facility		No	No		Yes	No	No	Discharged home with no morbidities		11
2	Nigeria	28	University graduates or equivalents	Senior public servant, professionals, managers, large scale traders, businessmen and contractors	Married	4	0	8	1	Neg	Neg	Neg	No	No	No	Health facility		Yes	Neg	No	None	vaginal unassisted	Alive		Female	2.8	2.8	39	mother's dates	labour ward		Yes	No		No	No	No	Transferred out		4
2	Nigeria	26	University graduates or equivalents	Unemployed, student, full time house-wives and subsistence farmers	Married	2	0	7	1	Neg	Neg	Neg	No	No	No	Health facility		No	Neg	No	None	CS	Alive		Female	3.2	3.15	39	mother's dates	referred from health facility		Yes	No		No	No	No	Discharged home with no morbidities		6
2	Nigeria	37	University graduates or equivalents	Senior public servant, professionals, managers, large scale traders, businessmen and contractors	Married	0	0	10	1	Neg	Neg	Neg	No	No	No	Health facility		No	Neg	Yes	None	vaginal unassisted	Alive		Male	3.15	3.15	40	mother's dates	labour ward		No	No		No	No	No	Discharged home with no morbidities		11
2	Nigeria	27	University graduates or equivalents	Intermediate grade public servant and senior school teachers	Married	0	0	4	2	Neg	Neg	Neg	No	No	No	Health facility		No	Neg	No	None	CS	Alive		Male	2.05	2	37	mother's dates	labour ward		Yes	No		No	No	No	Discharged home with no morbidities		3
2	Nigeria	28	University graduates or equivalents	Junior School teachers, drivers and artisans	Married	3	0	7	1	Neg	Neg	Neg	No	No	No	Health facility		No	Neg	No	Full 4 doses	CS	Alive		Female	2.65	2.6	36	mother's dates	labour ward		Yes	No		No	No	No	Discharged home with no morbidities		7
2	Nigeria	26	University graduates or equivalents	Unemployed, student, full time house-wives and subsistence farmers	Married	1	0	4	1	Neg	Neg	Neg	No	No	No	Health facility		No	Neg	No	None	vaginal unassisted	Alive		Male	3.55	2.5	41	mother's dates	labour ward		Yes	No		No	No	No	Discharged home with no morbidities		3
2	Nigeria	27	University graduates or equivalents	Intermediate grade public servant and senior school teachers	Married	2	0	2	1	Neg	Neg	Neg	No	No	No	Health facility		Yes	Neg	No	None	CS	Alive		Female	3.05	2.9	38	early USS	labour ward		Yes	No		No	No	No	Discharged home with no morbidities		6
2	Nigeria	25	University graduates or equivalents	Unemployed, student, full time house-wives and subsistence farmers	Married	0	0	6	1	Neg	Neg	Neg	No	No	No	Health facility		No	Neg	Do not Know	None	CS	Alive		Male	3	2.9	41	early USS	referred from health facility		No	No		No	No	No	Discharged home with no morbidities		7
2	Nigeria	32	University graduates or equivalents	Junior School teachers, drivers and artisans	Married	0	0	8	1	Neg	Neg	Neg	No	No	No	Health facility		No	Neg	No	None	vaginal unassisted	Alive		Male	4	3.7	38	early USS	referred from health facility		No	No		No	No	No	Discharged home with no morbidities		9
2	Nigeria	38	University graduates or equivalents	Junior School teachers, drivers and artisans	Married	2	1	4	1	Pos	Neg	Neg	No	No	No	Health facility		No	Neg	No	None	vaginal unassisted	Alive		Male	3.65	3.65	39	mother's dates	labour ward		Yes	No		No	No	No	Discharged home with no morbidities		6
2	Nigeria	30	University graduates or equivalents	Senior public servant, professionals, managers, large scale traders, businessmen and contractors	Married	2	0	6	1	Neg	Neg	Neg	No	No	No	Health facility		Yes	Neg	No	None	vaginal unassisted	Alive		Male	3.1	3	37	mother's dates	labour ward		Yes	No		No	No	No	Discharged home with no morbidities		5
2	Nigeria	32	University graduates or equivalents	Intermediate grade public servant and senior school teachers	Married	1	0	4	1	Neg	Pos	Neg	No	No	No	Health facility		No	Neg	No	None	CS	Alive		Male	4.06	4	40	mother's dates	postnatal ward		Yes	No		No	No	No	Transferred out		7
2	Nigeria	35	University graduates or equivalents	Senior public servant, professionals, managers, large scale traders, businessmen and contractors	Married	2	0	6	1	Do not know	Do not Know	Do not Know	No	Yes	No	Health facility		No	Neg	No	Full 4 doses	CS	Alive		Male	0.8	0.85	29	mother's dates	referred from health facility		Yes	No		No	No	No	Discharged home with no morbidities		39
2	Nigeria	29	University graduates or equivalents	Petty traders, labourers, messengers and similar grades	Married	0	0	9	1	Neg	Do not Know	Do not Know	No	Yes	No	Health facility		No	Neg	No	None	vaginal unassisted	Alive		Female	2.5	2.25	36	mother's dates	labour ward		Yes	No		No	No	No	Discharged home with no morbidities		6
2	Nigeria	35	University graduates or equivalents	Junior School teachers, drivers and artisans	Married	0	0	12	1	Neg	Do not Know	Do not Know	No	Yes	No	Health facility		No	Neg	No	None	vaginal unassisted	Alive		Male	2.3	2.2	37	mother's dates	postnatal ward		No	No		No	No	No	Discharged home with no morbidities		7
2	Nigeria	39	University graduates or equivalents	Junior School teachers, drivers and artisans	Married	3	0	4	1	Do not know	Do not Know	Do not Know	No	Yes	No	Health facility		No	Neg	No	None	vaginal unassisted	Alive		Male	3.5	3.4	41	mother's dates	referred from health facility		No	No		No	No	No	Discharged home with no morbidities		20
2	Nigeria	31	University graduates or equivalents	Senior public servant, professionals, managers, large scale traders, businessmen and contractors	Married	1	0	4	1	Neg	Neg	Do not Know	No	Yes	No	Health facility		No	Neg	No	Full 4 doses	CS	Alive		Male	1.5	1.5	31.6	mother's dates	labour ward		Yes	No		No	No	No	Discharged home with no morbidities		14
2	Nigeria	29	University graduates or equivalents	Unemployed, student, full time house-wives and subsistence farmers	Married	0	0	9	1	Neg	Neg	Do not Know	No	Yes	No	Health facility		No	Neg	Do not Know	None	CS	Alive		Female	1.8	1.8	38	early USS	referred from health facility		Yes	No		No	No	No	Discharged home with no morbidities		7
2	Nigeria	28	University graduates or equivalents	Senior public servant, professionals, managers, large scale traders, businessmen and contractors	Married	1	0	9	1	Neg	Neg	Neg	No	Yes	No	Health facility		No	Neg	No	None	CS	Alive		Female	2.9	2.9	37	mother's dates	labour ward		Yes	No		No	No	No	Discharged home with no morbidities		4
2	Nigeria	36	University graduates or equivalents	Petty traders, labourers, messengers and similar grades	Married	6	0	2	1	Neg	Neg	Neg	No	Yes	No	Health facility		No	Neg	No	None	CS	Alive		Male	3.6	3.5	38	mother's dates	labour ward		Yes	No		No	No	No	Discharged home with no morbidities		3
2	Nigeria	34	University graduates or equivalents	Senior public servant, professionals, managers, large scale traders, businessmen and contractors	Don't know/missing data	3	0	4	1	Neg	Do not Know	Do not Know	No	No	Yes	Health facility		Yes	Neg	No	None	vaginal unassisted	Alive		Male	0.8	0.8	25	early USS	labour ward		Yes	No		No	No	No	Died		4
2	Nigeria	34	University graduates or equivalents	Senior public servant, professionals, managers, large scale traders, businessmen and contractors	Married	2	0	12	1	Do not know	Do not Know	Do not Know	No	No	Yes	Health facility		No	Neg	No	Do not know	CS	Alive		Male	3.05	3.05	40	mother's dates	labour ward		No	No		No	No	No	Discharged home with no morbidities		1
2	Nigeria	35	University graduates or equivalents	Intermediate grade public servant and senior school teachers	Married	1	0	5	1	Neg	Neg	Neg	No	No	Yes	Health facility		No	Neg	No	None	vaginal unassisted	Alive		Male	3.3	3.25	37	mother's dates	labour ward		Yes	No		No	No	No	Discharged home with no morbidities		5
2	Nigeria	27	University graduates or equivalents	Junior School teachers, drivers and artisans	Married	3	0	10	1	Neg	Pos	Neg	No	No	Yes	Health facility		No	Neg	No	None	CS	Alive		Male	2.8	2.7	40	mother's dates	referred from health facility		Yes	No		No	No	No	Discharged home with no morbidities		7
2	Nigeria	34	University graduates or equivalents	Unemployed, student, full time house-wives and subsistence farmers	Married	2	0	6	1	Do not know	Do not Know	Do not Know	No	No	No	Health facility		No	Suspected	No	None	vaginal unassisted	Alive		Female	2.3	2.45	40	mother's dates	referred from health facility		No	No		No	No	No	Discharged home with no morbidities		7
2	Nigeria	31	University graduates or equivalents	Senior public servant, professionals, managers, large scale traders, businessmen and contractors	Married	2	0	12	1	Do not know	Do not Know	Do not Know	No	No	No	Health facility		Yes	Suspected	No	None	CS	Alive		Male	3	3	36	mother's dates	referred from health facility		No	Yes	Posterior urethra valve	No	No	No	Discharged home with no morbidities		8
2	Nigeria	30	University graduates or equivalents	Senior public servant, professionals, managers, large scale traders, businessmen and contractors	Married	3	0	4	1	Neg	Do not Know	Do not Know	No	No	No	Home		No	Neg	No	None	vaginal unassisted	Alive		Female	2.9	2.9	36	mother's dates	home		Yes	No		No	Yes	No	Transferred out		2
2	Nigeria	27	University graduates or equivalents	Intermediate grade public servant and senior school teachers	Married	2	0	2	999	Neg	Neg	Neg	No	No	No	Health facility		No	Neg	No	None	vaginal unassisted	Do not know/missing		Male	2.75	2.75	38	Ballard or other charts	labour ward		Yes	No		No	No	Yes	Transferred out		5
2	Nigeria	32	University graduates or equivalents	Senior public servant, professionals, managers, large scale traders, businessmen and contractors	Don't know/missing data	1	0	4	1	Neg	Neg	Neg	No	No	No	Health facility		Yes	Confirmed	Yes	Full 4 doses	vaginal unassisted	Alive		Male	1.25	1.25	28	mother's dates	labour ward		No	No		No	No	Yes	Discharged home with no morbidities		28
2	Nigeria	29	University graduates or equivalents	Junior School teachers, drivers and artisans	Married	7	0	4	1	Neg	Neg	Neg	No	No	No	Health facility		Yes	Confirmed	Yes	Full 4 doses	vaginal assisted	Alive		Male	1.4	1.4	28	mother's dates	labour ward		Yes	No		No	No	Yes	Discharged home with no morbidities		20
2	Nigeria	40	University graduates or equivalents	Junior School teachers, drivers and artisans	Married	5	0	3	2	Neg	Neg	Neg	No	No	No	Health facility		Yes	Confirmed	Yes	Full 4 doses	CS	Alive		Male	1.75	1.75	32	mother's dates	labour ward		Yes	No		No	No	Yes	Discharged home with no morbidities		5
2	Nigeria	40	University graduates or equivalents	Junior School teachers, drivers and artisans	Married	5	0	3	2	Neg	Neg	Neg	No	No	No	Health facility		Yes	Confirmed	Yes	Full 4 doses	CS	Alive		Male	1.7	1.7	32	mother's dates	labour ward		Yes	No		No	No	Yes	Discharged home with no morbidities		5
2	Nigeria	37	University graduates or equivalents	Junior School teachers, drivers and artisans	Married	4	0	2	1	Neg	Neg	Neg	No	No	No	Health facility		Yes	Confirmed	Yes	Full 4 doses	CS	Alive		Female	1.1	1.1	28	mother's dates	labour ward		Yes	No		No	No	Yes	Died		23
2	Nigeria	30	University graduates or equivalents	Senior public servant, professionals, managers, large scale traders, businessmen and contractors	Married	2	0	5	1	Neg	Neg	Neg	No	No	No	Health facility		Yes	Confirmed	No	None	CS	Alive		Female	2.4	2.4	35	mother's dates	labour ward		Yes	No		No	No	Yes	Discharged home with no morbidities		6
2	Nigeria	30	University graduates or equivalents	Intermediate grade public servant and senior school teachers	Married	1	0	5	1	Neg	Neg	Do not Know	No	Yes	No	Health facility		No	Confirmed	No	None	CS	Alive		Female	3.2	2.85	38	mother's dates	postnatal ward		Yes	No		No	No	Yes	Discharged home with no morbidities		8
2	Nigeria	31	University graduates or equivalents	Unemployed, student, full time house-wives and subsistence farmers	Married	1	0	2	2	Do not know	Do not Know	Do not Know	No	No	No	Health facility		No	Neg	No	None	vaginal unassisted	Alive		Male	0.75	0.75	26	mother's dates	labour ward		Yes	No		No	No	Yes	Died		2
2	Nigeria	25	University graduates or equivalents	Unemployed, student, full time house-wives and subsistence farmers	Married	1	0	4	1	Neg	Do not Know	Do not Know	No	No	No	Health facility		No	Neg	No	None	vaginal unassisted	Alive		Male	1.75	1.75	32	mother's dates	labour ward		Yes	No		No	No	Yes	Discharged home with no morbidities		11
2	Nigeria	29	University graduates or equivalents	Intermediate grade public servant and senior school teachers	Married	0	0	6	1	Neg	Do not Know	Do not Know	No	No	No	Health facility		Yes	Neg	Do not Know	Partial_1-3doses	CS	Alive		Male	1.65	1.65	33	Ballard or other charts	labour ward		No	No		No	No	Yes	Discharged home with no morbidities		8
2	Nigeria	35	University graduates or equivalents	Unemployed, student, full time house-wives and subsistence farmers	Married	1	1	16	2	Do not know	Do not Know	Do not Know	No	No	No	Health facility		No	Neg	No	Full 4 doses	CS	Alive		Male	1.25	1.25	33	mother's dates	labour ward		No	No		No	No	Yes	Discharged home with no morbidities		19
2	Nigeria	35	University graduates or equivalents	Junior School teachers, drivers and artisans	Married	0	0	12	1	Do not know	Do not Know	Do not Know	No	No	No	Health facility		No	Neg	No	None	CS	Alive		Female	1.55	1.55	36	mother's dates	referred from health facility		No	No		No	No	Yes	Discharged home with no morbidities		8
2	Nigeria	34	University graduates or equivalents	Senior public servant, professionals, managers, large scale traders, businessmen and contractors	Married	4	0	2	1	Neg	Do not Know	Do not Know	No	No	No	Health facility		Yes	Neg	No	None	CS	Alive		Male	2.1	2.03	34	early USS	labour ward		Yes	No		No	No	Yes	Absconded/discharge against medical advi		13
2	Nigeria	29	University graduates or equivalents	Senior public servant, professionals, managers, large scale traders, businessmen and contractors	Married	0	0	18	1	Do not know	Do not Know	Do not Know	No	No	No	Health facility		No	Neg	No	None	CS	Alive		Male	2.2	2.2	35	early USS	referred from health facility		Yes	No		No	No	Yes	Discharged home with no morbidities		17
2	Nigeria	30	University graduates or equivalents	Junior School teachers, drivers and artisans	Married	2	0	10	1	Neg	Do not Know	Do not Know	No	No	No	Health facility		Yes	Neg	No	Do not know	CS	Alive		Male	2.15	2.15	34	mother's dates	labour ward		Yes	No		No	No	Yes	Absconded/discharge against medical advi		5
2	Nigeria	32	University graduates or equivalents	Intermediate grade public servant and senior school teachers	Married	3	0	8	1	Do not know	Do not Know	Do not Know	Do not know	No	No	Health facility		No	Neg	No	None	vaginal unassisted	Alive		Male	2.8	2.4	36	mother's dates	referred from health facility		Yes	No		No	No	Yes	Absconded/discharge against medical advi		5
2	Nigeria	29	University graduates or equivalents	Intermediate grade public servant and senior school teachers	Married	0	0	7	1	Do not know	Do not Know	Do not Know	No	No	No	Health facility		Yes	Neg	No	None	vaginal unassisted	Alive		Male	2.2	2.2	37	early USS	home		No	No		No	No	Yes	Discharged home with no morbidities		9
2	Nigeria	29	University graduates or equivalents	Intermediate grade public servant and senior school teachers	Married	1	0	5	1	Neg	Do not Know	Do not Know	No	No	No	Health facility		No	Neg	No	None	vaginal unassisted	Alive		Male	2.2	2.2	37	mother's dates	home		Yes	No		No	No	Yes	Discharged home with no morbidities		8
2	Nigeria	27	University graduates or equivalents	Intermediate grade public servant and senior school teachers	Married	1	0	10	1	Neg	Do not Know	Do not Know	No	No	No	Health facility		No	Neg	No	Do not know	vaginal unassisted	Alive		Female	3.45	3.45	38	mother's dates	referred from health facility		No	No		No	No	Yes	Discharged home with no morbidities		12
2	Nigeria	36	University graduates or equivalents	Junior School teachers, drivers and artisans	Married	1	0	7	1	Neg	Do not Know	Do not Know	No	No	No	Health facility		No	Neg	No	None	CS	Alive		Male	3.75	3.75	37	mother's dates	labour ward		No	No		No	No	Yes	Discharged home with no morbidities		6
2	Nigeria	31	University graduates or equivalents	Senior public servant, professionals, managers, large scale traders, businessmen and contractors	Married	0	0	11	1	Do not know	Do not Know	Do not Know	No	No	No	Health facility		No	Neg	No	None	vaginal unassisted	Alive		Male	3.45	3.45	39	mother's dates	labour ward		No	Yes	Patent foramen ovale	Yes	No	Yes	Discharged home with no morbidities		6
2	Nigeria	35	University graduates or equivalents	Petty traders, labourers, messengers and similar grades	Married	1	0	0	1	Neg	Neg	Do not Know	No	No	No	Health facility		No	Neg	No	None	vaginal unassisted	Alive		Male	1.3	1.2	30	mother's dates	referred from health facility		No	No		No	No	Yes	Discharged home with no morbidities		22
2	Nigeria	28	University graduates or equivalents	Senior public servant, professionals, managers, large scale traders, businessmen and contractors	Married	1	0	6	1	Neg	Neg	Do not Know	No	No	No	Health facility		Yes	Neg	No	Partial_1-3doses	vaginal unassisted	Alive		Male	1.6	1.6	31	early USS	labour ward		Yes	No		No	No	Yes	Discharged home with no morbidities		17
2	Nigeria	32	University graduates or equivalents	Senior public servant, professionals, managers, large scale traders, businessmen and contractors	Married	2	0	6	1	Neg	Neg	Do not Know	No	No	No	Health facility		No	Neg	No	None	vaginal unassisted	Alive		Female	1.9	1.9	32	mother's dates	referred from health facility		Yes	No		No	No	Yes	Absconded/discharge against medical advi		4
2	Nigeria	29	University graduates or equivalents	Intermediate grade public servant and senior school teachers	Married	0	0	10	1	Neg	Neg	Do not Know	No	No	No	Health facility		No	Neg	Yes	None	CS	Alive		Female	2.2	2.2	35	mother's dates	referred from health facility		No	No		No	No	Yes	Discharged home with no morbidities		17
2	Nigeria	36	University graduates or equivalents	Senior public servant, professionals, managers, large scale traders, businessmen and contractors	Married	3	0	9	1	Neg	Neg	Do not Know	No	No	No	Health facility		No	Neg	Yes	None	CS	Alive		Male	3.2	2.9	40	early USS	referred from health facility		Yes	No		No	No	Yes	Discharged home with no morbidities		8
2	Nigeria	32	University graduates or equivalents	Unemployed, student, full time house-wives and subsistence farmers	Married	0	0	0	1	Neg	Neg	Do not Know	No	No	No	Health facility		No	Neg	No	None	vaginal assisted	Alive		Male	3.5	3.35	39	mother's dates	labour ward		Yes	No		No	No	Yes	Discharged home with no morbidities		5
2	Nigeria	27	University graduates or equivalents	Junior School teachers, drivers and artisans	Married	1	0	7	1	Neg	Neg	Do not Know	No	No	No	Health facility		No	Neg	No	None	vaginal unassisted	Alive		Female	3	3.15	40	mother's dates	referred from health facility		No	No		No	No	Yes	Discharged home with no morbidities		9
2	Nigeria	28	University graduates or equivalents	Unemployed, student, full time house-wives and subsistence farmers	Married	1	1	9	1	Neg	Neg	Do not Know	No	No	No	Health facility		Yes	Neg	Yes	None	CS	Alive		Female	3.35	3.15	38	mother's dates	referred from health facility		No	No		No	No	Yes	Discharged home with no morbidities		9
2	Nigeria	38	University graduates or equivalents	Junior School teachers, drivers and artisans	Married	999	999	999	999	Neg	Pos	Do not Know	No	No	No	Health facility		No	Neg	Yes	None	CS	Alive		Male	2.4	1.9	32	early USS	referred from health facility		No	No		No	No	Yes	Discharged home with no morbidities		10
2	Nigeria	26	University graduates or equivalents	Unemployed, student, full time house-wives and subsistence farmers	Don't know/missing data	0	0	2	1	Neg	Neg	Neg	No	No	No	Health facility		Yes	Neg	Yes	Full 4 doses	vaginal unassisted	Alive		Female	0.75	0.75	25	mother's dates	labour ward		No	Yes	Communicating hydrocephalus	No	No	Yes	Discharged home with no morbidities		61
2	Nigeria	29	University graduates or equivalents	Senior public servant, professionals, managers, large scale traders, businessmen and contractors	Don't know/missing data	0	0	4	1	Neg	Neg	Neg	No	No	No	Health facility		Yes	Neg	Yes	Full 4 doses	vaginal unassisted	Alive		Male	0.9	0.9	28	mother's dates	labour ward		No	No		No	No	Yes	Discharged home with no morbidities		43
2	Nigeria	25	University graduates or equivalents	Senior public servant, professionals, managers, large scale traders, businessmen and contractors	Single	2	0	6	2	Neg	Neg	Neg	No	No	No	Health facility		Yes	Neg	Yes	Partial_1-3doses	vaginal unassisted	Alive		Female	1.5	1.4	29	mother's dates	labour ward		Yes	No		No	No	Yes	Discharged home with no morbidities		26
2	Nigeria	29	University graduates or equivalents	Petty traders, labourers, messengers and similar grades	Married	3	0	0	1	Neg	Neg	Neg	Yes	No	No	Health facility		No	Neg	No	Full 4 doses	CS	Alive		Female	1.1	1.1	28	mother's dates	labour ward		Yes	No		No	No	Yes	Discharged home with no morbidities		34
2	Nigeria	32	University graduates or equivalents	Intermediate grade public servant and senior school teachers	Married	2	0	8	1	Neg	Neg	Neg	No	No	No	Health facility		Yes	Neg	No	None	vaginal unassisted	Alive		Male	1.15	1.15	28	mother's dates	labour ward		Yes	No		No	No	Yes	Discharged home with no morbidities		40
2	Nigeria	35	University graduates or equivalents	Senior public servant, professionals, managers, large scale traders, businessmen and contractors	Married	1	0	8	1	Neg	Neg	Neg	No	No	No	Health facility		No	Neg	Do not Know	Partial_1-3doses	vaginal unassisted	Alive		Female	1.35	1.35	31	early USS	labour ward		Yes	No		No	No	Yes	Discharged home with no morbidities		21
2	Nigeria	27	University graduates or equivalents	Unemployed, student, full time house-wives and subsistence farmers	Married	0	0	4	1	Neg	Neg	Neg	No	No	No	Health facility		No	Neg	No	None	vaginal unassisted	Alive		Female	2.15	2.1	32	mother's dates	labour ward		Yes	No		No	No	Yes	Discharged home with no morbidities		10
2	Nigeria	34	University graduates or equivalents	Junior School teachers, drivers and artisans	Married	0	0	4	1	Neg	Neg	Neg	No	No	No	Health facility		No	Neg	No	None	CS	Alive		Male	1.8	1.8	39	mother's dates	labour ward		Yes	No		No	No	Yes	Discharged home with no morbidities		8
2	Nigeria	33	University graduates or equivalents	Petty traders, labourers, messengers and similar grades	Married	0	0	8	1	Neg	Neg	Neg	No	No	No	Health facility		Yes	Neg	No	None	CS	Alive		Male	1.85	1.85	35	mother's dates	labour ward		Yes	No		No	No	Yes	Discharged home with no morbidities		7
2	Nigeria	36	University graduates or equivalents	Senior public servant, professionals, managers, large scale traders, businessmen and contractors	Married	4	0	5	1	Neg	Neg	Neg	No	No	No	Health facility		No	Neg	No	None	CS	Alive		Male	2.5	2.5	33	mother's dates	labour ward		Yes	No		No	No	Yes	Discharged home with no morbidities		11
2	Nigeria	34	University graduates or equivalents	Intermediate grade public servant and senior school teachers	Married	3	2	6	1	Neg	Neg	Neg	No	No	No	Health facility		No	Neg	Do not Know	None	CS	Alive		Male	2.7	2.7	36	early USS	referred from health facility		No	No		No	No	Yes	Discharged home with no morbidities		8
2	Nigeria	28	University graduates or equivalents	Intermediate grade public servant and senior school teachers	Married	2	1	3	1	Neg	Neg	Neg	No	No	No	Health facility		No	Neg	No	None	vaginal unassisted	Alive		Male	3.3	2.95	38	mother's dates	labour ward		Yes	No		No	No	Yes	Discharged home with no morbidities		4
2	Nigeria	33	University graduates or equivalents	Junior School teachers, drivers and artisans	Married	2	0	4	1	Neg	Neg	Neg	No	No	No	Health facility		No	Neg	No	None	CS	Alive		Female	3.45	3.2	36	mother's dates	labour ward		No	No		No	No	Yes	Discharged home with no morbidities		11
2	Nigeria	29	University graduates or equivalents	Junior School teachers, drivers and artisans	Married	1	0	8	1	Neg	Neg	Neg	No	No	No	Health facility		No	Neg	No	None	vaginal unassisted	Alive		Female	3.8	3.2	42	mother's dates	home		Yes	No		No	No	Yes	Discharged home with no morbidities		9
2	Nigeria	32	University graduates or equivalents	Senior public servant, professionals, managers, large scale traders, businessmen and contractors	Divorced	3	0	8	1	Neg	Neg	Neg	Yes	No	No	Health facility		No	Neg	No	None	vaginal unassisted	Alive		Female	4.1	4.1	39	early USS	labour ward		Yes	No		No	No	Yes	Discharged home with no morbidities		7
2	Nigeria	37	University graduates or equivalents	Intermediate grade public servant and senior school teachers	Married	2	0	4	1	Neg	Neg	Neg	No	No	No	Health facility		No	Neg	No	None	CS	Alive		Male	3.9	3.75	37	mother's dates	labour ward		No	No		No	No	Yes	Discharged home with no morbidities		11
2	Nigeria	24	University graduates or equivalents	Intermediate grade public servant and senior school teachers	Married	1	0	9	1	Neg	Neg	Neg	No	No	No	Health facility		No	Neg	No	None	vaginal unassisted	Alive		Male	3.3	3.3	41	mother's dates	labour ward		Yes	No		No	No	Yes	Discharged home with no morbidities		7
2	Nigeria	25	University graduates or equivalents	Senior public servant, professionals, managers, large scale traders, businessmen and contractors	Single	2	0	6	2	Neg	Neg	Neg	No	No	No	Health facility		Yes	Neg	Yes	Partial_1-3doses	vaginal unassisted	Alive		Female	1.4	1.4	29	mother's dates	labour ward		Yes	No		No	No	Yes	Discharged home with no morbidities		27
2	Nigeria	39	University graduates or equivalents	Junior School teachers, drivers and artisans	Married	3	0	10	1	Neg	Neg	Neg	Yes	No	No	Health facility		No	Neg	Yes	None	CS	Alive		Male	4.8	4.8	37	early USS	labour ward		No	No		No	No	Yes	Discharged home with no morbidities		7
2	Nigeria	32	University graduates or equivalents	Senior public servant, professionals, managers, large scale traders, businessmen and contractors	Don't know/missing data	1	0	6	1	Neg	Neg	Neg	No	No	No	Health facility		No	Neg	No	None	vaginal unassisted	Alive		Male	2.8	2.6	39	early USS	referred from health facility		Yes	No		No	No	Yes	Discharged home with no morbidities		26
2	Nigeria	30	University graduates or equivalents	Senior public servant, professionals, managers, large scale traders, businessmen and contractors	Married	2	0	6	1	Neg	Pos	Neg	No	No	No	Health facility		No	Neg	No	None	vaginal assisted	Alive		Female	1.25	1.25	28	mother's dates	labour ward		Yes	No		No	No	Yes	Discharged home with no morbidities		35
2	Nigeria	35	University graduates or equivalents	Junior School teachers, drivers and artisans	Married	1	0	4	1	Neg	Do not Know	Do not Know	No	Yes	No	Health facility		No	Neg	No	Partial_1-3doses	CS	Alive		Male	1.2	1.2	31	mother's dates	labour ward		Yes	No		No	No	Yes	Discharged home with no morbidities		20
2	Nigeria	42	University graduates or equivalents	Senior public servant, professionals, managers, large scale traders, businessmen and contractors	Married	4	0	9	1	Do not know	Do not Know	Do not Know	No	Yes	No	Health facility		No	Neg	Do not Know	Full 4 doses	vaginal unassisted	Alive		Female	1.7	1.75	32	mother's dates	labour ward		No	No		No	No	Yes	Discharged home with no morbidities		10
2	Nigeria	27	University graduates or equivalents	Unemployed, student, full time house-wives and subsistence farmers	Married	1	0	3	1	Do not know	Do not Know	Do not Know	No	Yes	No	Health facility		No	Neg	No	None	CS	Alive		Female	3.1	3.05	38	mother's dates	referred from health facility		Yes	No		No	No	Yes	Discharged home with no morbidities		6
2	Nigeria	39	University graduates or equivalents	Petty traders, labourers, messengers and similar grades	Married	1	1	4	1	Do not know	Do not Know	Do not Know	No	Yes	No	Health facility		No	Neg	Do not Know	Do not know	CS	Alive		Male	3.4	3.4	39	mother's dates	referred from health facility		No	No		No	No	Yes	Discharged home with no morbidities		5
2	Nigeria	35	University graduates or equivalents	Intermediate grade public servant and senior school teachers	Married	2	0	3	1	Neg	Do not Know	Neg	No	Yes	No	Health facility		No	Neg	No	None	CS	Alive		Male	1.65	1.65	34	early USS	labour ward		Yes	No		No	No	Yes	Discharged home with no morbidities		7
2	Nigeria	37	University graduates or equivalents	Junior School teachers, drivers and artisans	Married	5	0	8	1	Neg	Neg	Neg	No	Yes	No	Health facility		No	Neg	No	None	CS	Alive		Male	1.5	1.5	35	mother's dates	labour ward		No	No		No	No	Yes	Discharged home with no morbidities		5
2	Nigeria	28	University graduates or equivalents	Intermediate grade public servant and senior school teachers	Married	0	0	6	1	Neg	Neg	Neg	No	Yes	No	Health facility		No	Neg	No	None	vaginal unassisted	Alive		Female	1.9	1.9	31	mother's dates	labour ward		No	No		No	No	Yes	Discharged home with no morbidities		13
2	Nigeria	36	University graduates or equivalents	Senior public servant, professionals, managers, large scale traders, businessmen and contractors	Married	4	0	5	1	Neg	Neg	Neg	No	Yes	No	Health facility		No	Neg	No	None	vaginal unassisted	Alive		Male	2.5	2.1	35	mother's dates	labour ward		No	No		No	No	Yes	Transferred out		7
2	Nigeria	38	University graduates or equivalents	Intermediate grade public servant and senior school teachers	Married	7	0	5	1	Neg	Neg	Neg	No	Yes	No	Health facility		No	Neg	No	None	CS	Alive		Male	2.1	2.1	36	mother's dates	labour ward		Yes	No		No	No	Yes	Discharged home with no morbidities		11
2	Nigeria	36	University graduates or equivalents	Senior public servant, professionals, managers, large scale traders, businessmen and contractors	Married	2	0	8	1	Do not know	Do not Know	Do not Know	No	No	Yes	Health facility		No	Neg	No	None	CS	Alive		Male	3.15	3.15	35	mother's dates	postnatal ward		No	No		No	No	Yes	Discharged home with no morbidities		8
2	Nigeria	35	University graduates or equivalents	Senior public servant, professionals, managers, large scale traders, businessmen and contractors	Married	3	0	3	1	Do not know	Do not Know	Do not Know	No	No	Yes	Health facility		No	Neg	No	None	CS	Alive		Male	3.2	3.15	35	Ballard or other charts	labour ward		Yes	Do not know		No	No	Yes	Died		999
2	Nigeria	38	University graduates or equivalents	Senior public servant, professionals, managers, large scale traders, businessmen and contractors	Married	4	0	4	1	Neg	Neg	Neg	No	No	Yes	Health facility		No	Neg	No	None	CS	Alive		Female	1.55	1.55	27	mother's dates	labour ward		No	No		No	No	Yes	Discharged home with no morbidities		21
2	Nigeria	28	University graduates or equivalents	Junior School teachers, drivers and artisans	Married	2	0	5	1	Neg	Neg	Neg	No	No	Yes	Health facility		No	Neg	No	Partial_1-3doses	CS	Alive		Female	1.55	1.55	31	early USS	labour ward		Yes	No		No	No	Yes	Discharged home with no morbidities		36
2	Nigeria	34	University graduates or equivalents	Intermediate grade public servant and senior school teachers	Married	2	0	4	1	Neg	Neg	Neg	No	No	Yes	Health facility		No	Neg	Yes	None	CS	Alive		Male	2.4	2.4	35	early USS	labour ward		No	No		No	No	Yes	Discharged home with no morbidities		6
2	Nigeria	31	University graduates or equivalents	Intermediate grade public servant and senior school teachers	Married	0	0	10	1	Do not know	Do not Know	Do not Know	No	Yes	Yes	Health facility		No	Neg	No	Full 4 doses	vaginal unassisted	Alive		Female	1.65	1.65	36	mother's dates	labour ward		No	No		No	No	Yes	Absconded/discharge against medical advi		5
2	Nigeria	32	University graduates or equivalents	Junior School teachers, drivers and artisans	Married	1	0	5	1	Do not know	Do not Know	Do not Know	Do not know	Yes	Yes	Health facility		No	Neg	No	Full 4 doses	CS	Alive		Female	1.3	1.3	34	mother's dates	labour ward		No	No		No	No	Yes	Discharged home with no morbidities		18
2	Nigeria	30	University graduates or equivalents	Senior public servant, professionals, managers, large scale traders, businessmen and contractors	Married	4	0	3	1	Neg	Neg	Neg	No	Yes	Yes	Health facility		No	Neg	No	Full 4 doses	CS	Alive		Female	1.4	1.4	31	mother's dates	labour ward		Yes	No		No	No	Yes	Discharged home with no morbidities		8
2	Nigeria	36	University graduates or equivalents	Unemployed, student, full time house-wives and subsistence farmers	Married	0	0	8	1	Neg	Neg	Do not Know	No	No	No	Health facility		No	Suspected	Do not Know	None	CS	Alive		Male	2.8	2.8	36	mother's dates	labour ward		No	No		Yes	No	Yes	Discharged home with no morbidities		11
2	Nigeria	39	University graduates or equivalents	Intermediate grade public servant and senior school teachers	Married	3	0	6	1	Neg	Neg	Do not Know	No	No	No	Health facility		No	Neg	No	None	vaginal unassisted	Died		Female	2.2	2.3	34	early USS	referred from health facility		Yes	No		No	No	Yes	Discharged home with no morbidities		5
2	Nigeria	57	University graduates or equivalents	Senior public servant, professionals, managers, large scale traders, businessmen and contractors	Married	3	0	4	2	Neg	Neg	Do not Know	No	Yes	Yes	Health facility		No	Neg	No	None	CS	Died		Female	2.25	2.25	35.4	mother's dates	labour ward		Yes	No		No	No	Yes	Discharged home with morbidities		29
2	Nigeria	28	University graduates or equivalents	Intermediate grade public servant and senior school teachers	Married	4	0	6	2	Neg	Neg	Neg	No	No	No	Health facility		Yes	Confirmed	Yes	Full 4 doses	CS	Alive		Male	1.05	1.05	29	mother's dates	labour ward		Yes	No		Yes	Yes	Yes	Died		18
2	Nigeria	28	University graduates or equivalents	Intermediate grade public servant and senior school teachers	Married	4	0	6	2	Neg	Neg	Neg	No	No	No	Health facility		Yes	Confirmed	Yes	Full 4 doses	CS	Alive		Male	1.05	1.05	29	mother's dates	labour ward		Yes	No		No	Yes	Yes	Died		1
2	Nigeria	33	University graduates or equivalents	Petty traders, labourers, messengers and similar grades	Married	0	0	5	1	Neg	Neg	Do not Know	No	No	No	Health facility		No	Neg	No	None	vaginal unassisted	Alive		Male	1.7	1.7	31	early USS	referred from health facility		No	No		Yes	Yes	Yes	Discharged home with no morbidities		18
2	Nigeria	29	University graduates or equivalents	Junior School teachers, drivers and artisans	Married	0	0	6	1	Neg	Do not Know	Do not Know	No	No	Yes	Health facility		No	Neg	No	None	CS	Alive		Male	1.7	1.75	31	mother's dates	labour ward		Yes	No		Yes	Yes	Yes	Discharged home with no morbidities		17
2	Nigeria	35	University graduates or equivalents	Petty traders, labourers, messengers and similar grades	Married	3	0	2	1	Neg	Do not Know	Neg	No	No	No	Health facility		No	Neg	No	None	vaginal unassisted	Alive		Male	1.75	1.75	33	mother's dates	labour ward		Yes	No		No	No	Yes	Died	Cardiac arrest (NEC)	11
2	Nigeria	37	University graduates or equivalents	Intermediate grade public servant and senior school teachers	Married	2	0	8	1	Neg	Neg	Neg	No	No	Yes	Health facility		No	Neg	No	None	vaginal unassisted	Alive		Female	0.7	0.7	26	mother's dates	labour ward		Yes	No		No	No	No	Died	CARDIOPULMONARY ARREST	1
2	Nigeria	39	University graduates or equivalents	Junior School teachers, drivers and artisans	Don't know/missing data	5	0	6	2	Neg	Neg	Do not Know	No	No	No	Health facility		No	Neg	No	None	CS	Alive		Female	1.2	1.2	36	mother's dates	referred from health facility		Yes	No		No	No	Yes	Died	Cardiopulmonary arrest? sepsis	19
2	Nigeria	36	University graduates or equivalents	Intermediate grade public servant and senior school teachers	Married	3	0	7	1	Neg	Neg	Do not Know	No	No	No	Health facility		No	Neg	No	None	CS	Alive		Male	2.75	2.75	37	early USS	referred from health facility		No	No		Do not know	No	No	Died	Congenital Pneumonia	1
2	Nigeria	32	University graduates or equivalents	Intermediate grade public servant and senior school teachers	Married	2	0	5	1	Neg	Neg	Neg	No	No	No	Health facility		Yes	Confirmed	Yes	Full 4 doses	CS	Alive		Male	1.75	1.7	34	Ballard or other charts	labour ward		Yes	No		No	No	Yes	Died	Intraventricular haemorrhage	6
2	Nigeria	31	University graduates or equivalents	Senior public servant, professionals, managers, large scale traders, businessmen and contractors	Married	3	0	5	1	Neg	Do not Know	Do not Know	No	No	Do not Know	Health facility		No	Neg	No	Full 4 doses	CS	Alive		Female	1.25	1.25	28	Ballard or other charts	labour ward		Yes	No		No	No	No	Died	Intraventricular haemorrhage	2
2	Nigeria	29	University graduates or equivalents	Intermediate grade public servant and senior school teachers	Married	1	0	7	1	Neg	Do not Know	Do not Know	No	No	No	Health facility		No	Neg	No	None	vaginal unassisted	Alive		Female	2.6	2.6	40	mother's dates	referred from health facility		No	No		No	No	Yes	Died	Meconium aspiration syndrome	4
2	Nigeria	30	University graduates or equivalents	Intermediate grade public servant and senior school teachers	Married	0	0	4	1	Do not know	Do not Know	Do not Know	Do not know	Do not Know	Yes	Health facility		No	Neg	Do not Know	None	vaginal unassisted	Alive		Female	1	0.95	26	early USS	referred from health facility		No	No		No	Do not Know	No	Died	RESPIRATORY DISTRESS	7
2	Nigeria	29	University graduates or equivalents	Petty traders, labourers, messengers and similar grades	Married	3	0	9	1	Neg	Neg	Do not Know	No	No	No	Health facility		No	Neg	No	None	vaginal unassisted	Died		Female	2.25	2.25	32	mother's dates	labour ward		No	Yes	Omphalocole, macroglossia, low-set ears	No	No	Yes	Died	Respiratory distress syndrome, neonatal sepsis	8
2	Nigeria	30	University graduates or equivalents	Intermediate grade public servant and senior school teachers	Married	1	0	3	1	Do not know	Do not Know	Do not Know	No	No	No	Health facility		No	Neg	No	None	vaginal unassisted	Alive		Female	0.9	0.8	27	mother's dates	referred from health facility		Yes	No		No	No	Yes	Died	Respiratory failure 2nd degree, presumed sepsisi, prematurity, NNJ? Intraventicular haemorrhage	6
2	Nigeria	38	University graduates or equivalents	Unemployed, student, full time house-wives and subsistence farmers	Married	1	0	6	1	Neg	Neg	Do not Know	No	No	Yes	Health facility		No	Neg	No	None	vaginal unassisted	Alive		Female	0.9	0.85	26	mother's dates	referred from health facility		No	No		No	No	Yes	Died	Severe hyperbirubinaemia? anemia	5
2	Nigeria	29	University graduates or equivalents	Unemployed, student, full time house-wives and subsistence farmers	Married	3	0	10	1	Neg	Neg	Do not Know	No	No	No	Health facility		No	Neg	Yes	None	CS	Alive		Male	3.3	3.45	37	early USS	referred from health facility		No	Yes	Microcephaly, high arched palate, bilateral falipes equinovarus, unilateral cataract, micropenis	No	Do not Know	No	Died	SEVERE PERINATAL ASPHYXIA	7
2	Nigeria	34	University graduates or equivalents	Junior School teachers, drivers and artisans	Married	0	0	9	1	Neg	Do not Know	Do not Know	No	No	No	Health facility		No	Neg	Yes	None	CS	Alive		Female	3.4	3.5	41	early USS	referred from health facility		No	No		Do not know	No	No	Died	Severe Perinatal Asphyxia + NNE III	2
2	Nigeria	36	University graduates or equivalents	Senior public servant, professionals, managers, large scale traders, businessmen and contractors	Married	1	0	4	1	Neg	Neg	Neg	No	No	No	Health facility		No	Neg	Yes	Full 4 doses	CS	Died	Adult respiratory distress syndrome 2nd degress pm. embolism	Male	1.2	1.2	30	mother's dates	Other	Main theatre	No	No		No	No	No	Died	Severe perinatal neonatal with asphyxia with encephalopathy	0
2	Nigeria	35	University graduates or equivalents	Intermediate grade public servant and senior school teachers	Married	2	0	2	1	Do not know	Do not Know	Do not Know	Do not know	Yes	Do not Know	Health facility		No	Neg	No	None	CS	Died	Eclampsia	Female	2.2	2.2	33	mother's dates	labour ward		Yes	No		No	No	No	Discharged home with no morbidities		6
2	Nigeria	38	University graduates or equivalents	Junior School teachers, drivers and artisans	Married	2	0	7	1	Do not know	Do not Know	Do not Know	No	No	No	Health facility		No	Neg	No	None	vaginal unassisted	Died	POST PARTUM HEMORRHAGE	Female	3.1	3.1	99.9	Do not Know/missing	referred from health facility		No	No		No	No	No	Discharged home with no morbidities		10
3	Nigeria	27	School certificate holders or grade II teachers certificate holders or equivalents	Junior School teachers, drivers and artisans	Married	3	0	6	1	Neg	Neg	Neg	No	No	No	Health facility		Yes	Do not know	Yes	None	CS	Alive		Male	3.5	3.37	40	mother's dates	referred from health facility		Yes	No		No	No	No	Discharged home with no morbidities		6
3	Nigeria	30	School certificate holders or grade II teachers certificate holders or equivalents	Petty traders, labourers, messengers and similar grades	Married	2	0	8	1	Neg	Neg	Neg	No	No	No	Health facility		No	Do not know	Do not Know	None	vaginal unassisted	Alive		Female	3		36	early USS	referred from health facility		No	No		No	No	No	Discharged home with no morbidities		7
3	Nigeria	25	School certificate holders or grade II teachers certificate holders or equivalents	Junior School teachers, drivers and artisans	Married	1	0	6	1	Neg	Neg	Neg	No	No	No	Health facility		No	Neg	No	Partial_1-3doses	CS	Alive		Male	2.3	2.3	36	early USS	referred from health facility		No	No		No	No	No	Discharged home with no morbidities		7
3	Nigeria	39	School certificate holders or grade II teachers certificate holders or equivalents	Junior School teachers, drivers and artisans	Married	4	1	6	1	Neg	Neg	Neg	No	No	No	Health facility		No	Neg	No	None	CS	Alive		Male	1.8	1.8	36	early USS	referred from health facility		No	No		No	No	No	Discharged home with no morbidities		25
3	Nigeria	38	School certificate holders or grade II teachers certificate holders or equivalents	Petty traders, labourers, messengers and similar grades	Married	5	0	4	1	Neg	Neg	Neg	No	No	No	Health facility		No	Neg	Yes	None	CS	Alive		Male	3.3	3.2	40	mother's dates	labour ward		Yes	No		No	No	No	Discharged home with no morbidities		5
3	Nigeria	27	School certificate holders or grade II teachers certificate holders or equivalents	Intermediate grade public servant and senior school teachers	Married	1	0	4	1	Neg	Neg	Neg	No	No	No	Health facility		No	Neg	No	Partial_1-3doses	vaginal unassisted	Alive		Male	2.95	2.95	39	early USS	labour ward		No	No		No	No	No	Discharged home with no morbidities		1
3	Nigeria	39	School certificate holders or grade II teachers certificate holders or equivalents	Petty traders, labourers, messengers and similar grades	Married	5	1	4	1	Neg	Neg	Neg	No	No	No	Health facility		No	Neg	Yes	None	CS	Alive		Male	3.65	3.53	37	mother's dates	labour ward		Yes	No		No	No	No	Discharged home with no morbidities		13
3	Nigeria	39	School certificate holders or grade II teachers certificate holders or equivalents	Junior School teachers, drivers and artisans	Married	3	0	2	1	Neg	Neg	Neg	Yes	No	No	Health facility		No	Neg	No	Partial_1-3doses	vaginal unassisted	Alive		Female	3.42	3.42	36	early USS	labour ward		No	No		No	No	No	Discharged home with no morbidities		28
3	Nigeria	27	School certificate holders or grade II teachers certificate holders or equivalents	Intermediate grade public servant and senior school teachers	Married	1	0	8	1	Neg	Neg	Neg	No	No	No	Health facility		No	Neg	No	None	vaginal unassisted	Alive		Male	3.45	3.45	39	mother's dates	home		No	No		No	No	No	Discharged home with no morbidities		5
3	Nigeria	40	School certificate holders or grade II teachers certificate holders or equivalents	Junior School teachers, drivers and artisans	Married	1	0	6	1	Neg	Neg	Neg	No	Yes	No	Health facility		No	Neg	Yes	None	CS	Alive		Male	3.2	3.34	40	mother's dates	labour ward		Yes	No		No	No	No	Discharged home with no morbidities		3
3	Nigeria	33	School certificate holders or grade II teachers certificate holders or equivalents	Petty traders, labourers, messengers and similar grades	Married	3	0	4	1	Neg	Neg	Neg	No	Yes	No	Health facility		No	Neg	Yes	None	CS	Alive		Male	4.5	4.44	41	mother's dates	labour ward		No	No		No	No	No	Discharged home with no morbidities		3
3	Nigeria	37	School certificate holders or grade II teachers certificate holders or equivalents	Junior School teachers, drivers and artisans	Married	3	0	5	1	Pos	Neg	Neg	No	No	No	Health facility		No	Confirmed	Yes	None	vaginal unassisted	Alive		Male	1.05	1.03	29	mother's dates	labour ward		Yes	No		No	No	Yes	Discharged home with no morbidities		10
3	Nigeria	26	School certificate holders or grade II teachers certificate holders or equivalents	Petty traders, labourers, messengers and similar grades	Married	1	0	6	1	Neg	Neg	Neg	No	No	No	Health facility		No	Confirmed	Yes	None	vaginal assisted	Alive		Female	2.65	2.51	37	mother's dates	labour ward		No	No		No	No	Yes	Discharged home with no morbidities		5
3	Nigeria	20	School certificate holders or grade II teachers certificate holders or equivalents	Junior School teachers, drivers and artisans	Married	1	0	6	1	Neg	Neg	Neg	No	No	No	Health facility		Yes	Confirmed	No	None	CS	Alive		Male	3.6	3.6	37	early USS	labour ward		No	No		No	No	Yes	Absconded/discharge against medical advi		6
3	Nigeria	33	School certificate holders or grade II teachers certificate holders or equivalents	Junior School teachers, drivers and artisans	Married	3	0	4	2	Neg	Neg	Neg	No	No	No	Health facility		No	Do not know	Do not Know	None	vaginal unassisted	Alive		Male	1.6	1.6	32	early USS	labour ward		No	No		No	No	Yes	Discharged home with no morbidities		16
3	Nigeria	27	School certificate holders or grade II teachers certificate holders or equivalents	Junior School teachers, drivers and artisans	Married	1	0	4	1	Neg	Neg	Neg	No	No	No	Health facility		Yes	Neg	No	Full 4 doses	CS	Alive		Female	1.22	1.22	33	early USS	labour ward		Yes	No		No	No	Yes	Discharged home with no morbidities		999
3	Nigeria	25	School certificate holders or grade II teachers certificate holders or equivalents	Petty traders, labourers, messengers and similar grades	Married	1	0	4	1	Neg	Neg	Neg	No	No	No	Health facility		Yes	Neg	No	Partial_1-3doses	vaginal unassisted	Alive		Male	0.95	0.95	25	early USS	labour ward		No	No		No	No	Yes	Discharged home with no morbidities		43
3	Nigeria	31	School certificate holders or grade II teachers certificate holders or equivalents	Junior School teachers, drivers and artisans	Married	1	0	2	2	Neg	Neg	Neg	No	No	No	Health facility		No	Neg	No	Partial_1-3doses	vaginal unassisted	Alive		Male	1.05	1.05	29	early USS	labour ward		No	No		No	No	Yes	Discharged home with no morbidities		15
3	Nigeria	31	School certificate holders or grade II teachers certificate holders or equivalents	Junior School teachers, drivers and artisans	Married	1	0	4	2	Neg	Neg	Neg	No	No	No	Health facility		No	Neg	No	Partial_1-3doses	vaginal unassisted	Alive		Male	1.2	1.2	29	early USS	labour ward		No	No		No	No	Yes	Discharged home with no morbidities		15
3	Nigeria	31	School certificate holders or grade II teachers certificate holders or equivalents	Intermediate grade public servant and senior school teachers	Married	2	0	6	1	Neg	Neg	Neg	No	No	No	Health facility		No	Neg	No	Partial_1-3doses	vaginal unassisted	Alive		Female	1.4	1.4	28	early USS	labour ward		No	No		No	No	Yes	Discharged home with no morbidities		24
3	Nigeria	28	School certificate holders or grade II teachers certificate holders or equivalents	Junior School teachers, drivers and artisans	Married	1	0	2	1	Neg	Neg	Neg	No	No	No	Health facility		No	Neg	Yes	None	CS	Alive		Female	0.87	0.87	32	mother's dates	labour ward		Yes	No		No	No	Yes	Discharged home with no morbidities		67
3	Nigeria	21	School certificate holders or grade II teachers certificate holders or equivalents	Petty traders, labourers, messengers and similar grades	Married	1	0	8	1	Neg	Neg	Neg	Yes	No	No	Health facility		No	Neg	No	Full 4 doses	CS	Alive		Female	1.1	1.1	28	mother's dates	referred from health facility		No	No		No	No	Yes	Discharged home with no morbidities		24
3	Nigeria	34	School certificate holders or grade II teachers certificate holders or equivalents	Intermediate grade public servant and senior school teachers	Married	2	0	4	1	Neg	Neg	Neg	No	No	No	Health facility		No	Neg	No	Partial_1-3doses	vaginal unassisted	Alive		Female	1.7	1.7	31	early USS	labour ward		No	Yes	CONGENITAL PNEUMONIA	No	No	Yes	Discharged home with no morbidities		23
3	Nigeria	43	School certificate holders or grade II teachers certificate holders or equivalents	Petty traders, labourers, messengers and similar grades	Married	6	0	8	1	Neg	Neg	Neg	No	No	No	Health facility		No	Neg	Yes	None	vaginal unassisted	Alive		Female	3.6	3.3	39	mother's dates	referred from health facility		No	No		No	No	Yes	Discharged home with no morbidities		7
3	Nigeria	38	School certificate holders or grade II teachers certificate holders or equivalents	Petty traders, labourers, messengers and similar grades	Married	3	0	4	1	Neg	Neg	Neg	No	No	No	Health facility		No	Neg	Yes	None	vaginal unassisted	Alive		Female	3.1	3.14	36	mother's dates	labour ward		Yes	No		No	No	Yes	Discharged home with no morbidities		6
3	Nigeria	25	School certificate holders or grade II teachers certificate holders or equivalents	Junior School teachers, drivers and artisans	Married	2	0	7	1	Neg	Neg	Neg	No	No	No	Health facility		Yes	Neg	Yes	None	CS	Alive		Male	3.1	3.1	40	mother's dates	labour ward		Yes	No		No	No	Yes	Discharged home with no morbidities		14
3	Nigeria	24	School certificate holders or grade II teachers certificate holders or equivalents	Junior School teachers, drivers and artisans	Married	3	1	6	1	Neg	Neg	Neg	No	No	No	Health facility		No	Neg	No	Partial_1-3doses	vaginal unassisted	Alive		Male	3	3	38	early USS	referred from health facility		No	No		No	No	Yes	Discharged home with no morbidities		7
3	Nigeria	33	School certificate holders or grade II teachers certificate holders or equivalents	Unemployed, student, full time house-wives and subsistence farmers	Married	1	0	0	2	Neg	Neg	Neg	No	No	No	Health facility		Yes	Neg	No	Partial_1-3doses	CS	Alive		Male	1.3	1.3	35	early USS	referred from health facility		No	No		No	No	Yes	Discharged home with no morbidities		23
3	Nigeria	28	School certificate holders or grade II teachers certificate holders or equivalents	Junior School teachers, drivers and artisans	Married	2	0	4	1	Neg	Neg	Neg	No	No	No	Health facility		Do not Know	Neg	No	None	vaginal unassisted	Alive		Female	1.235	1.235	28	mother's dates	home		No	No		No	No	Yes	Discharged home with no morbidities		24
3	Nigeria	31	School certificate holders or grade II teachers certificate holders or equivalents	Petty traders, labourers, messengers and similar grades	Married	6	1	10	1	Neg	Neg	Neg	No	No	No	Health facility		No	Neg	No	Partial_1-3doses	vaginal unassisted	Alive		Female	3	3	40	early USS	referred from health facility		No	No		No	No	Yes	Discharged home with no morbidities		4
3	Nigeria	37	School certificate holders or grade II teachers certificate holders or equivalents	Petty traders, labourers, messengers and similar grades	Married	3	0	4	2	Neg	Neg	Neg	No	No	No	Health facility		No	Neg	No	Partial_1-3doses	CS	Alive		Male	1.6	1.78	32	mother's dates	labour ward		No	No		No	No	Yes	Discharged home with no morbidities		17
3	Nigeria	26	School certificate holders or grade II teachers certificate holders or equivalents	Junior School teachers, drivers and artisans	Married	6	1	4	1	Neg	Neg	Neg	No	No	No	Health facility		No	Neg	No	Partial_1-3doses	vaginal unassisted	Alive		Male	0.95	0.95	26	early USS	referred from health facility		No	No		No	No	Yes	Discharged home with no morbidities		15
3	Nigeria	26	School certificate holders or grade II teachers certificate holders or equivalents	Junior School teachers, drivers and artisans	Married	5	2	2	1	Neg	Neg	Neg	No	Yes	No	Health facility		No	Neg	Yes	Partial_1-3doses	CS	Alive		Male	1.25	1.25	29	early USS	labour ward		No	No		No	No	Yes	Discharged home with no morbidities		19
3	Nigeria	37	School certificate holders or grade II teachers certificate holders or equivalents	Junior School teachers, drivers and artisans	Married	3	0	2	1	Neg	Neg	Neg	No	Yes	No	Health facility		No	Neg	No	Full 4 doses	CS	Alive		Female	1.45	1.45	30	early USS	referred from health facility		No	No		No	No	Yes	Discharged home with no morbidities		14
3	Nigeria	26	School certificate holders or grade II teachers certificate holders or equivalents	Petty traders, labourers, messengers and similar grades	Married	1	0	4	1	Neg	Neg	Neg	No	Yes	No	Health facility		No	Neg	Yes	Full 4 doses	CS	Alive		Female	1.7	1.57	35	mother's dates	labour ward		Yes	No		No	No	Yes	Discharged home with no morbidities		11
3	Nigeria	35	School certificate holders or grade II teachers certificate holders or equivalents	Intermediate grade public servant and senior school teachers	Married	5	1	4	3	Neg	Neg	Neg	No	Yes	No	Health facility		Yes	Neg	No	Full 4 doses	CS	Alive		Male	1.05	1.05	27	early USS	referred from health facility		No	No		No	No	No	Died	RESPIRATORY DISTRESS	1
3	Nigeria	32	School certificate holders or grade II teachers certificate holders or equivalents	Unemployed, student, full time house-wives and subsistence farmers	Married	5	0	6	2	Do not know	Do not Know	Do not Know	Do not know	Do not Know	No	Health facility		No	Neg	Yes	None	vaginal unassisted	Alive		Male	0.7	0.7	28	mother's dates	referred from health facility		Yes	No		No	No	No	Died	RESPIRATORY DISTRESS SYNDROME	1
3	Nigeria	30	School certificate holders or grade II teachers certificate holders or equivalents	Petty traders, labourers, messengers and similar grades	Married	2	0	5	1	Neg	Neg	Neg	No	No	No	Health facility		No	Neg	Yes	None	vaginal unassisted	Alive		Male	0.65	0.8	25	mother's dates	labour ward		Yes	No		No	No	No	Died	RESPIRATORY DISTRESS SYNDROME	3
3	Nigeria	27	School certificate holders or grade II teachers certificate holders or equivalents	Unemployed, student, full time house-wives and subsistence farmers	Married	3	0	3	1	Neg	Neg	Neg	No	Yes	No	Health facility		No	Neg	No	Full 4 doses	CS	Alive		Female	0.74	0.65	27	mother's dates	labour ward		Yes	No		No	No	Yes	Died	RESPIRATORY DISTRESS SYNDROME	2
3	Nigeria	38	School certificate holders or grade II teachers certificate holders or equivalents	Junior School teachers, drivers and artisans	Married	4	1	5	2	Neg	Neg	Neg	No	No	No	Health facility		No	Neg	Yes	Do not know	CS	Alive		Female	1.26	1.26	28	mother's dates	labour ward		Yes	No		No	No	Yes	Died	SEVERE RESPIRATORY DISTRESS SYNDROME	0
3	Nigeria	23	School certificate holders or grade II teachers certificate holders or equivalents	Junior School teachers, drivers and artisans	Married	1	0	6	1	Neg	Neg	Neg	No	No	No	Health facility		No	Neg	No	None	vaginal unassisted	Alive		Female	2.93	2.9	37	early USS	referred from health facility		No	No		No	No	Yes	Died	TACHYPNOEA, RESPIRATORY DISTTRESS	4
3	Nigeria	35	School certificate holders or grade II teachers certificate holders or equivalents	Junior School teachers, drivers and artisans	Married	4	0	6	1	Neg	Neg	Neg	No	No	No	Health facility		No	Neg	Do not Know	None	CS	Died	CARDIOPULMOARY COMPROMISE FOLLOWING SEVERE BLOOD LOSS INTRA OPERATION	Female	4	3.87	41	mother's dates	labour ward		No	No		No	No	No	Discharged home with no morbidities		2
3	Nigeria	33	School certificate holders or grade II teachers certificate holders or equivalents	Petty traders, labourers, messengers and similar grades	Married	1	0	2	1	Pos	Neg	Neg	No	No	No	Health facility		Yes	Suspected	Yes	Do not know	vaginal unassisted	Died	HIV ENCEPHALOPATHY	Female	1.1	1.42	33	Ballard or other charts	referred from health facility		Yes	No		No	No	Yes	Discharged home with no morbidities		26
3	Nigeria	26	School certificate, (ordinary level (GCE) holders who have teaching or other professional training	Junior School teachers, drivers and artisans	Married	1	0	4	1	Neg	Neg	Neg	No	No	No	Health facility		No	Neg	No	Full 4 doses	vaginal unassisted	Alive		Male	1.6	1.6	39	early USS	referred from health facility		Do not Know	No		No	No	No	Discharged home with no morbidities		12
3	Nigeria	37	School certificate, (ordinary level (GCE) holders who have teaching or other professional training	Intermediate grade public servant and senior school teachers	Married	1	0	2	3	Neg	Neg	Neg	No	No	No	Health facility		No	Neg	No	Partial_1-3doses	CS	Alive		Male	1.5	1.5	31	early USS	labour ward		No	No		No	No	No	Discharged home with no morbidities		4
3	Nigeria	30	School certificate, (ordinary level (GCE) holders who have teaching or other professional training	Petty traders, labourers, messengers and similar grades	Married	1	0	4	1	Neg	Neg	Neg	No	No	No	Health facility		No	Neg	Yes	None	CS	Alive		Male	2.2	2.2	39	mother's dates	referred from health facility		Yes	No		No	No	No	Discharged home with no morbidities		16
3	Nigeria	37	School certificate, (ordinary level (GCE) holders who have teaching or other professional training	Intermediate grade public servant and senior school teachers	Married	1	0	7	3	Neg	Neg	Neg	No	No	No	Health facility		No	Neg	No	Partial_1-3doses	CS	Alive		Male	2	2	34	early USS	labour ward		No	No		No	No	No	Discharged home with no morbidities		15
3	Nigeria	31	School certificate, (ordinary level (GCE) holders who have teaching or other professional training	Unemployed, student, full time house-wives and subsistence farmers	Married	2	0	3	3	Neg	Neg	Neg	No	No	No	Health facility		No	Neg	Yes	None	CS	Alive		Male	1.75	1.75	35	mother's dates	labour ward		No	No		No	No	No	Discharged home with no morbidities		7
3	Nigeria	45	School certificate, (ordinary level (GCE) holders who have teaching or other professional training	Intermediate grade public servant and senior school teachers	Married	4	1	6	1	Neg	Neg	Neg	No	No	No	Health facility		Yes	Neg	No	None	vaginal unassisted	Alive		Male	2.5	2.5	35	mother's dates	referred from health facility		No	No		No	No	No	Discharged home with no morbidities		11
3	Nigeria	24	School certificate, (ordinary level (GCE) holders who have teaching or other professional training	Petty traders, labourers, messengers and similar grades	Married	1	0	6	1	Neg	Neg	Neg	No	No	No	Health facility		No	Neg	Yes	None	CS	Alive		Female	3.5	3.36	39	mother's dates	labour ward		No	No		No	No	No	Discharged home with no morbidities		6
3	Nigeria	27	School certificate, (ordinary level (GCE) holders who have teaching or other professional training	Petty traders, labourers, messengers and similar grades	Married	2	0	8	1	Neg	Neg	Neg	No	No	No	Health facility		Yes	Neg	No	None	CS	Alive		Male	2.7	2.69	40	mother's dates	labour ward		Yes	No		No	No	No	Discharged home with no morbidities		4
3	Nigeria	31	School certificate, (ordinary level (GCE) holders who have teaching or other professional training	Intermediate grade public servant and senior school teachers	Married	4	0	8	1	Neg	Neg	Neg	No	No	No	Health facility		No	Neg	No	None	CS	Alive		Female	3.9	3.9	40	early USS	referred from health facility		No	No		No	No	No	Discharged home with no morbidities		13
3	Nigeria	30	School certificate, (ordinary level (GCE) holders who have teaching or other professional training	Intermediate grade public servant and senior school teachers	Married	1	0	6	1	Neg	Neg	Neg	No	No	No	Health facility		Yes	Neg	Yes	None	CS	Alive		Female	3.5	3.38	40	mother's dates	labour ward		No	No		No	No	No	Discharged home with no morbidities		4
3	Nigeria	30	School certificate, (ordinary level (GCE) holders who have teaching or other professional training	Petty traders, labourers, messengers and similar grades	Married	4	0	6	1	Neg	Neg	Neg	No	No	No	Health facility		Yes	Neg	Yes	None	CS	Alive		Male	2.7	2.7	38	early USS	referred from health facility		Yes	No		No	No	No	Discharged home with no morbidities		4
3	Nigeria	31	School certificate, (ordinary level (GCE) holders who have teaching or other professional training	Intermediate grade public servant and senior school teachers	Married	2	0	3	1	Neg	Neg	Neg	No	No	No	Health facility		No	Neg	Yes	None	CS	Alive		Female	4.1	3.85	38	mother's dates	labour ward		No	No		No	No	No	Discharged home with no morbidities		0
3	Nigeria	45	School certificate, (ordinary level (GCE) holders who have teaching or other professional training	Junior School teachers, drivers and artisans	Married	6	0	4	1	Neg	Neg	Neg	No	No	No	Other	Traditional birth attendant home	No	Neg	Yes	None	vaginal unassisted	Alive		Male	3.9	3	42	mother's dates	referred from health facility		Yes	No		No	No	No	Discharged home with no morbidities		16
3	Nigeria	34	School certificate, (ordinary level (GCE) holders who have teaching or other professional training	Unemployed, student, full time house-wives and subsistence farmers	Married	6	1	5	1	Neg	Neg	Neg	No	Yes	No	Health facility		Yes	Neg	No	None	CS	Alive		Female	2.4	2.4	34	mother's dates	labour ward		Yes	No		No	No	No	Discharged home with no morbidities		36
3	Nigeria	21	School certificate, (ordinary level (GCE) holders who have teaching or other professional training	Petty traders, labourers, messengers and similar grades	Married	1	0	3	1	Neg	Neg	Neg	No	Yes	No	Health facility		Yes	Neg	Yes	None	CS	Alive		Male	4.25	4.04	38	mother's dates	labour ward		No	No		No	No	No	Discharged home with no morbidities		1
3	Nigeria	29	School certificate, (ordinary level (GCE) holders who have teaching or other professional training	Petty traders, labourers, messengers and similar grades	Married	1	0	0	1	Neg	Neg	Neg	No	Yes	No	Health facility		No	Suspected	Yes	None	CS	Alive		Female	3.5	3.1	38	mother's dates	labour ward		No	No		No	No	No	Discharged home with no morbidities		11
3	Nigeria	34	School certificate, (ordinary level (GCE) holders who have teaching or other professional training	Intermediate grade public servant and senior school teachers	Married	6	3	8	1	Neg	Neg	Neg	No	No	No	Health facility		No	Neg	No	Partial_1-3doses	CS	Alive		Female	3.15	3.15	28	early USS	labour ward		No	Yes	HYDROCEPHALUS	No	Yes	No	Discharged home with no morbidities		1
3	Nigeria	31	School certificate, (ordinary level (GCE) holders who have teaching or other professional training	Petty traders, labourers, messengers and similar grades	Married	2	0	4	1	Neg	Neg	Neg	No	No	No	Health facility		No	Confirmed	Yes	None	CS	Alive		Female	2.9	2.91	37	mother's dates	labour ward		Yes	No		No	No	Yes	Discharged home with no morbidities		7
3	Nigeria	34	School certificate, (ordinary level (GCE) holders who have teaching or other professional training	Junior School teachers, drivers and artisans	Married	5	0	2	2	Neg	Neg	Neg	No	No	No	Health facility		No	Neg	Yes	Full 4 doses	CS	Alive		Female	1.25	1.25	32	early USS	referred from health facility		Yes	No		No	No	Yes	Discharged home with no morbidities		999
3	Nigeria	32	School certificate, (ordinary level (GCE) holders who have teaching or other professional training	Intermediate grade public servant and senior school teachers	Married	2	0	6	2	Neg	Neg	Neg	No	No	No	Health facility		No	Neg	No	Partial_1-3doses	vaginal unassisted	Alive		Female	1.2	1.2	29	early USS	referred from health facility		No	No		No	No	Yes	Discharged home with no morbidities		40
3	Nigeria	32	School certificate, (ordinary level (GCE) holders who have teaching or other professional training	Intermediate grade public servant and senior school teachers	Married	2	0	6	2	Neg	Neg	Neg	No	No	No	Health facility		No	Neg	No	None	vaginal unassisted	Alive		Male	1.2	1.2	29	early USS	referred from health facility		No	No		No	No	Yes	Discharged home with no morbidities		20
3	Nigeria	39	School certificate, (ordinary level (GCE) holders who have teaching or other professional training	Intermediate grade public servant and senior school teachers	Married	5	0	4	1	Neg	Neg	Neg	No	No	No	Health facility		Yes	Neg	No	Partial_1-3doses	vaginal unassisted	Alive		Female	1.8	1.8	29	early USS	labour ward		No	Yes	DEFORMATION OF LL, SWOLLEN EYE LIDS, SUBCONJUCTIVAL HAEMORRHAGE	No	No	Yes	Discharged home with no morbidities		11
3	Nigeria	31	School certificate, (ordinary level (GCE) holders who have teaching or other professional training	Unemployed, student, full time house-wives and subsistence farmers	Married	2	0	4	2	Neg	Neg	Neg	No	No	No	Health facility		Yes	Neg	Yes	None	CS	Alive		Male	2.1	2.1	35	mother's dates	labour ward		No	No		No	No	Yes	Discharged home with no morbidities		7
3	Nigeria	28	School certificate, (ordinary level (GCE) holders who have teaching or other professional training	Intermediate grade public servant and senior school teachers	Married	2	0	3	1	Neg	Neg	Neg	No	No	No	Health facility		No	Neg	No	Partial_1-3doses	CS	Alive		Female	2.6	2.6	30	early USS	labour ward		No	No		No	No	Yes	Discharged home with no morbidities		14
3	Nigeria	29	School certificate, (ordinary level (GCE) holders who have teaching or other professional training	Intermediate grade public servant and senior school teachers	Married	3	0	3	1	Neg	Neg	Neg	No	No	No	Health facility		No	Neg	No	Partial_1-3doses	vaginal unassisted	Alive		Male	2.1	2.1	35	early USS	referred from health facility		Do not Know	Do not know		No	No	Yes	Discharged home with no morbidities		2
3	Nigeria	37	School certificate, (ordinary level (GCE) holders who have teaching or other professional training	Intermediate grade public servant and senior school teachers	Married	3	0	2	3	Neg	Neg	Neg	No	No	No	Health facility		No	Neg	No	Partial_1-3doses	CS	Alive		Male	1.95	1.95	34	early USS	labour ward		No	No		No	No	Yes	Discharged home with no morbidities		22
3	Nigeria	33	School certificate, (ordinary level (GCE) holders who have teaching or other professional training	Intermediate grade public servant and senior school teachers	Married	5	2	5	1	Neg	Neg	Neg	No	No	No	Health facility		Yes	Neg	No	Partial_1-3doses	CS	Alive		Female	3.26	3.26	37	early USS	labour ward		No	No		No	No	Yes	Discharged home with no morbidities		30
3	Nigeria	36	School certificate, (ordinary level (GCE) holders who have teaching or other professional training	Junior School teachers, drivers and artisans	Married	5	2	0	1	Neg	Neg	Neg	No	No	No	Health facility		No	Neg	Yes	None	CS	Alive		Male	2.75	2.63	37	mother's dates	labour ward		Yes	No		No	No	Yes	Discharged home with no morbidities		8
3	Nigeria	40	School certificate, (ordinary level (GCE) holders who have teaching or other professional training	Senior public servant, professionals, managers, large scale traders, businessmen and contractors	Married	5	0	7	1	Neg	Neg	Neg	Yes	No	No	Health facility		No	Neg	Yes	None	CS	Alive		Male	4.35	4.25	37	mother's dates	labour ward		No	No		No	No	Yes	Discharged home with no morbidities		4
3	Nigeria	27	School certificate, (ordinary level (GCE) holders who have teaching or other professional training	Intermediate grade public servant and senior school teachers	Married	3	0	5	1	Neg	Neg	Neg	No	No	No	Health facility		No	Neg	No	Partial_1-3doses	vaginal unassisted	Alive		Female	3.4	3.4	37	early USS	labour ward		No	No		No	No	Yes	Discharged home with no morbidities		8
3	Nigeria	32	School certificate, (ordinary level (GCE) holders who have teaching or other professional training	Intermediate grade public servant and senior school teachers	Married	6	2	6	1	Neg	Neg	Neg	Yes	No	No	Health facility		No	Neg	No	Partial_1-3doses	CS	Alive		Male	3.12	3.12	38	early USS	labour ward		No	No		No	No	Yes	Discharged home with no morbidities		25
3	Nigeria	29	School certificate, (ordinary level (GCE) holders who have teaching or other professional training	Intermediate grade public servant and senior school teachers	Married	1	0	4	1	Neg	Neg	Neg	No	No	No	Health facility		No	Neg	No	Partial_1-3doses	vaginal unassisted	Alive		Male	4.2	4.2	39	early USS	labour ward		No	No		No	No	Yes	Discharged home with no morbidities		4
3	Nigeria	34	School certificate, (ordinary level (GCE) holders who have teaching or other professional training	Junior School teachers, drivers and artisans	Married	1	0	7	1	Neg	Neg	Neg	No	No	No	Health facility		Yes	Neg	No	None	vaginal unassisted	Alive		Female	2.9	2.9	39	early USS	referred from health facility		No	No		No	No	Yes	Discharged home with no morbidities		11
3	Nigeria	29	School certificate, (ordinary level (GCE) holders who have teaching or other professional training	Intermediate grade public servant and senior school teachers	Married	1	0	4	1	Neg	Neg	Neg	No	No	No	Health facility		Yes	Neg	No	Partial_1-3doses	CS	Alive		Male	3.9	3.9	34	early USS	labour ward		No	No		No	No	Yes	Discharged home with no morbidities		13
3	Nigeria	33	School certificate, (ordinary level (GCE) holders who have teaching or other professional training	Petty traders, labourers, messengers and similar grades	Married	6	1	2	1	Neg	Neg	Neg	Yes	No	No	Health facility		No	Neg	Yes	None	CS	Alive		Female	999	4.45	38	mother's dates	labour ward		No	No		No	No	Yes	Discharged home with no morbidities		6
3	Nigeria	33	School certificate, (ordinary level (GCE) holders who have teaching or other professional training	Intermediate grade public servant and senior school teachers	Married	7	2	10	1	Neg	Pos	Neg	No	No	No	Health facility		Yes	Neg	Yes	Full 4 doses	vaginal unassisted	Alive		Male	1.2	1.2	28	early USS	referred from health facility		Yes	No		No	No	Yes	Discharged home with no morbidities		35
3	Nigeria	30	School certificate, (ordinary level (GCE) holders who have teaching or other professional training	Petty traders, labourers, messengers and similar grades	Married	1	0	6	1	Neg	Neg	Neg	No	Yes	No	Health facility		No	Neg	Yes	None	CS	Alive		Female	1.2	1.08	30	mother's dates	labour ward		Yes	No		No	No	Yes	Discharged home with no morbidities		41
3	Nigeria	33	School certificate, (ordinary level (GCE) holders who have teaching or other professional training	Petty traders, labourers, messengers and similar grades	Married	5	3	8	1	Neg	Neg	Neg	No	Yes	No	Health facility		No	Neg	Yes	Partial_1-3doses	CS	Alive		Female	1.2	1.05	29	mother's dates	labour ward		Yes	No		Yes	No	Yes	Discharged home with no morbidities		49
3	Nigeria	29	School certificate, (ordinary level (GCE) holders who have teaching or other professional training	Intermediate grade public servant and senior school teachers	Married	4	0	4	2	Neg	Neg	Neg	No	Yes	No	Health facility		No	Neg	No	Full 4 doses	CS	Alive		Female	2	1.7	34	mother's dates	labour ward		Yes	No		No	No	Yes	Discharged home with no morbidities		1
3	Nigeria	40	School certificate, (ordinary level (GCE) holders who have teaching or other professional training	Intermediate grade public servant and senior school teachers	Married	6	0	4	1	Neg	Neg	Neg	No	Yes	No	Health facility		No	Neg	No	Partial_1-3doses	CS	Alive		Male	2.25	2.25	35	early USS	labour ward		No	No		No	No	Yes	Discharged home with no morbidities		8
3	Nigeria	39	School certificate, (ordinary level (GCE) holders who have teaching or other professional training	Intermediate grade public servant and senior school teachers	Married	1	0	6	1	Neg	Neg	Neg	No	Yes	No	Health facility		No	Neg	No	Partial_1-3doses	CS	Alive		Male	2	2	28	early USS	labour ward		No	No		No	No	Yes	Discharged home with no morbidities		57
3	Nigeria	29	School certificate, (ordinary level (GCE) holders who have teaching or other professional training	Intermediate grade public servant and senior school teachers	Married	4	0	2	2	Neg	Neg	Neg	No	Yes	No	Health facility		No	Neg	No	Full 4 doses	CS	Alive		Male	2.3	2.3	34	mother's dates	labour ward		Yes	No		No	No	Yes	Discharged home with no morbidities		1
3	Nigeria	31	School certificate, (ordinary level (GCE) holders who have teaching or other professional training	Petty traders, labourers, messengers and similar grades	Married	1	0	4	1	Neg	Neg	Neg	No	Yes	No	Health facility		No	Neg	Yes	None	CS	Alive		Male	3.3	3.27	38	mother's dates	labour ward		Yes	No		No	No	Yes	Discharged home with no morbidities		13
3	Nigeria	37	School certificate, (ordinary level (GCE) holders who have teaching or other professional training	Intermediate grade public servant and senior school teachers	Married	6	0	2	1	Neg	Neg	Neg	No	Yes	No	Health facility		No	Neg	No	Full 4 doses	CS	Alive		Female	0.75	0.81	28	mother's dates	labour ward		Yes	No		No	No	Yes	Discharged home with no morbidities		29
3	Nigeria	37	School certificate, (ordinary level (GCE) holders who have teaching or other professional training	Intermediate grade public servant and senior school teachers	Married	6	0	2	2	Neg	Neg	Neg	No	No	Yes	Health facility		Yes	Neg	Yes	None	CS	Alive		Male	1.4	1.45	29	early USS	labour ward		Yes	No		No	No	Yes	Died		4
3	Nigeria	37	School certificate, (ordinary level (GCE) holders who have teaching or other professional training	Intermediate grade public servant and senior school teachers	Married	6	0	0	2	Neg	Neg	Neg	No	No	Yes	Health facility		Yes	Neg	Yes	None	CS	Alive		Female	1.5	1.56	29	early USS	labour ward		Yes	No		No	No	Yes	Discharged home with no morbidities		33
3	Nigeria	35	School certificate, (ordinary level (GCE) holders who have teaching or other professional training	Petty traders, labourers, messengers and similar grades	Married	4	3	3	1	Neg	Neg	Neg	No	Yes	Yes	Health facility		No	Neg	Yes	None	CS	Alive		Male	1.8	1.7	33	mother's dates	referred from health facility		Yes	No		No	No	Yes	Discharged home with no morbidities		17
3	Nigeria	30	School certificate, (ordinary level (GCE) holders who have teaching or other professional training	Intermediate grade public servant and senior school teachers	Married	5	0	2	1	Neg	Neg	Neg	No	No	No	Health facility		No	Suspected	Yes	Full 4 doses	CS	Alive		Female	2.1	2.1	37	mother's dates	labour ward		No	No		No	No	Yes	Discharged home with no morbidities		19
3	Nigeria	28	School certificate, (ordinary level (GCE) holders who have teaching or other professional training	Intermediate grade public servant and senior school teachers	Married	7	0	6	2	Neg	Neg	Neg	No	Yes	No	Health facility		Yes	Suspected	Yes	Full 4 doses	vaginal unassisted	Alive		Male	1.17	1.17	28	early USS	referred from health facility		Yes	No		No	No	Yes	Discharged home with no morbidities		25
3	Nigeria	38	School certificate, (ordinary level (GCE) holders who have teaching or other professional training	Petty traders, labourers, messengers and similar grades	Married	4	0	999	1	Neg	Neg	Neg	Yes	No	No	Health facility		No	Neg	Yes	None	CS	Alive		Male	3.45	3.2	38	mother's dates	labour ward		Yes	No		Yes	Yes	Yes	Discharged home with no morbidities		15
3	Nigeria	36	School certificate, (ordinary level (GCE) holders who have teaching or other professional training	Intermediate grade public servant and senior school teachers	Married	4	1	5	1	Neg	Neg	Neg	No	Yes	No	Health facility		No	Neg	No	Full 4 doses	CS	Alive		Female	0.8	0.8	28	early USS	labour ward		Yes	No		No	Yes	Yes	Discharged home with no morbidities		26
3	Nigeria	33	School certificate, (ordinary level (GCE) holders who have teaching or other professional training	Petty traders, labourers, messengers and similar grades	Married	3	0	6	1	Neg	Neg	Neg	No	Yes	Yes	Health facility		No	Neg	Yes	None	CS	Alive		Male	3.5	3.5	38	mother's dates	referred from health facility		Yes	Yes	CYANOTIC CONGENITAL HEART DISEASE	Yes	No	Yes	Died	CRITICAL CYANOTIC CONGENITAL HEART DISEASE	3
3	Nigeria	34	School certificate, (ordinary level (GCE) holders who have teaching or other professional training	Petty traders, labourers, messengers and similar grades	Married	5	0	4	1	Neg	Neg	Neg	No	No	No	Health facility		Yes	Neg	Yes	Full 4 doses	CS	Alive		Male	1.33	1.33	32	mother's dates	labour ward		Yes	No		No	No	Yes	Died	PEROFORATED NECROTIZING ENTECOLINS	3
3	Nigeria	40	School certificate, (ordinary level (GCE) holders who have teaching or other professional training	Intermediate grade public servant and senior school teachers	Married	1	0	5	1	Neg	Neg	Neg	No	No	Yes	Health facility		No	Neg	No	None	CS	Alive		Male	3.55	3.55	34	early USS	labour ward		Yes	Yes	CONGENITAL HYDROCEPHALUS, CENTRAL BOAK LESSION, DEFORMITY OF BOTH LOWER LIMBS.	No	No	No	Died	PERSISTENT SILENT HEART RATE	6
3	Nigeria	35	School certificate, (ordinary level (GCE) holders who have teaching or other professional training	Intermediate grade public servant and senior school teachers	Married	2	1	6	3	Neg	Neg	Neg	No	No	No	Health facility		Yes	Neg	Yes	Full 4 doses	CS	Alive		Female	0.9	0.9	27	early USS	referred from health facility		No	No		No	No	Yes	Died	RESPIRATORY DISTRESS	2
3	Nigeria	27	School certificate, (ordinary level (GCE) holders who have teaching or other professional training	Intermediate grade public servant and senior school teachers	Married	1	0	4	1	Neg	Neg	Neg	No	No	No	Health facility		Yes	Neg	No	Partial_1-3doses	vaginal unassisted	Alive		Female	1.7	1.7	31	early USS	labour ward		No	Yes	CONGENITAL PNEUMONIA	No	No	Yes	Discharged home with no morbidities	RESPIRATORY DISTRESS SYNDROME	3
3	Nigeria	30	School certificate, (ordinary level (GCE) holders who have teaching or other professional training	Petty traders, labourers, messengers and similar grades	Married	4	0	5	1	Neg	Neg	Neg	No	No	No	Health facility		No	Confirmed	Yes	Do not know	vaginal assisted	Alive		Male	0.8	0.8	32	Ballard or other charts	referred from health facility		Yes	No		No	No	No	Died	respiratory distress syndrome + severe perinatal asphyxia	2
3	Nigeria	24	SS 3 and primary 6 certificate	Unemployed, student, full time house-wives and subsistence farmers	Married	1	0	5	1	Neg	Neg	Neg	No	No	No	Health facility		No	Do not know	Yes	None	vaginal unassisted	Alive		Female	2.5	2.5	40	mother's dates	referred from health facility		Yes	No		No	No	No	Discharged home with no morbidities		12
3	Nigeria	29	SS 3 and primary 6 certificate	Petty traders, labourers, messengers and similar grades	Married	3	0	3	3	Pos	Neg	Neg	No	No	No	Health facility		No	Do not know	Yes	None	CS	Alive		Male	2.1	2.1	38	mother's dates	referred from health facility		Yes	Yes	GASTROSCHISIS	No	No	No	Discharged home with no morbidities		10
3	Nigeria	26	SS 3 and primary 6 certificate	Petty traders, labourers, messengers and similar grades	Married	2	0	2	2	Neg	Neg	Neg	No	No	No	Home		No	Neg	No	None	vaginal unassisted	Alive		Male	1	0.97	32	mother's dates	home		Yes	No		No	No	No	Discharged home with no morbidities		999
3	Nigeria	21	SS 3 and primary 6 certificate	Petty traders, labourers, messengers and similar grades	Single	1	0	1	1	Neg	Neg	Neg	No	No	No	Health facility		No	Neg	Yes	None	CS	Alive		Female	2.9	2.9	38	mother's dates	labour ward		No	Yes	OMPHALOCELE MAJOR, SUPRANUMERARY NIPPLE, SCAPHOID RIBS AND ABDOMEN	No	No	No	Died		0
3	Nigeria	25	SS 3 and primary 6 certificate	Unemployed, student, full time house-wives and subsistence farmers	Married	1	0	8	1	Pos	Neg	Neg	No	No	No	Health facility		No	Neg	Yes	None	CS	Alive		Female	3.5	3.21	40	mother's dates	labour ward		No	No		No	No	No	Discharged home with no morbidities		3
3	Nigeria	35	SS 3 and primary 6 certificate	Petty traders, labourers, messengers and similar grades	Single	1	0	4	1	Neg	Neg	Neg	No	No	No	Home		Do not Know	Neg	Yes	None	vaginal unassisted	Alive		Female	999	2.15	38	early USS	referred from health facility		Yes	No		No	No	No	Discharged home with no morbidities		11
3	Nigeria	28	SS 3 and primary 6 certificate	Unemployed, student, full time house-wives and subsistence farmers	Married	3	1	0	1	Neg	Neg	Neg	No	No	No	Health facility		No	Neg	Yes	None	CS	Alive		Female	3.5	3.25	38	mother's dates	labour ward		Yes	No		No	No	No	Discharged home with no morbidities		9
3	Nigeria	33	SS 3 and primary 6 certificate	Unemployed, student, full time house-wives and subsistence farmers	Married	4	0	3	1	Neg	Neg	Neg	No	No	No	Health facility		No	Neg	Yes	None	vaginal unassisted	Alive		Female	2.9	2.9	37	mother's dates	labour ward		Yes	No		No	No	No	Discharged home with no morbidities		13
3	Nigeria	34	SS 3 and primary 6 certificate	Petty traders, labourers, messengers and similar grades	Married	1	0	6	1	Neg	Neg	Neg	No	No	No	Health facility		No	Neg	Yes	None	vaginal unassisted	Alive		Male	2.8	3.31	40	mother's dates	referred from health facility		Yes	No		No	No	No	Discharged home with no morbidities		10
3	Nigeria	32	SS 3 and primary 6 certificate	Petty traders, labourers, messengers and similar grades	Married	4	0	2	1	Neg	Neg	Neg	No	No	No	Home		No	Neg	Yes	None	vaginal assisted	Alive		Male	3.2	2.8	37	mother's dates	home		Yes	No		No	No	No	Discharged home with no morbidities		8
3	Nigeria	21	SS 3 and primary 6 certificate	Petty traders, labourers, messengers and similar grades	Married	1	0	5	1	Neg	Neg	Neg	No	No	No	Health facility		No	Neg	Yes	None	CS	Alive		Male	5	3.67	38	mother's dates	referred from health facility		Yes	No		No	No	No	Discharged home with morbidities		10
3	Nigeria	20	SS 3 and primary 6 certificate	Petty traders, labourers, messengers and similar grades	Married	1	0	3	1	Neg	Neg	Neg	No	No	No	Health facility		Yes	Neg	Yes	None	CS	Alive		Male	3.1	3.35	38	mother's dates	home		Yes	No		No	No	No	Discharged home with no morbidities		18
3	Nigeria	36	SS 3 and primary 6 certificate	Unemployed, student, full time house-wives and subsistence farmers	Married	5	0	5	1	Pos	Neg	Neg	No	No	No	Health facility		No	Neg	Yes	None	CS	Alive		Male	3.75	3.52	38	mother's dates	labour ward		No	No		No	No	No	Discharged home with no morbidities		5
3	Nigeria	23	SS 3 and primary 6 certificate	Unemployed, student, full time house-wives and subsistence farmers	Married	2	0	2	1	Neg	Neg	Neg	No	No	No	Other	Traditional birth attendant home	No	Neg	Yes	None	vaginal unassisted	Alive		Male	3.2	3.2	39	mother's dates	home		Yes	No		No	No	No	Discharged home with no morbidities		7
3	Nigeria	29	SS 3 and primary 6 certificate	Petty traders, labourers, messengers and similar grades	Married	3	0	8	1	Neg	Neg	Neg	No	No	No	Health facility		Yes	Neg	Yes	None	CS	Alive		Male	3.2	3.055	42	mother's dates	labour ward		Yes	No		No	No	No	Discharged home with no morbidities		16
3	Nigeria	30	SS 3 and primary 6 certificate	Petty traders, labourers, messengers and similar grades	Married	2	0	6	1	Neg	Neg	Neg	No	No	No	Health facility		No	Neg	No	Partial_1-3doses	vaginal unassisted	Alive		Female	3	3	36	early USS	labour ward		No	No		No	No	No	Discharged home with no morbidities		23
3	Nigeria	25	SS 3 and primary 6 certificate	Unemployed, student, full time house-wives and subsistence farmers	Married	3	0	0	1	Neg	Neg	Neg	No	No	No	Health facility		No	Neg	Yes	None	vaginal unassisted	Alive		Male	2.9	2.8	99.9	mother's dates	referred from health facility		Yes	No		Yes	No	No	Discharged home with no morbidities		12
3	Nigeria	36	SS 3 and primary 6 certificate	Petty traders, labourers, messengers and similar grades	Married	4	0	6	1	Neg	Neg	Neg	No	No	No	Health facility		No	Neg	No	Partial_1-3doses	CS	Alive		Male	1.8	1.8	40	early USS	labour ward		No	No		No	No	No	Discharged home with no morbidities		10
3	Nigeria	33	SS 3 and primary 6 certificate	Petty traders, labourers, messengers and similar grades	Married	6	0	6	1	Neg	Neg	Neg	No	Yes	No	Health facility		No	Neg	Yes	None	CS	Alive		Female	1.4	1.2	29	mother's dates	labour ward		Yes	No		No	No	No	Discharged home with no morbidities		31
3	Nigeria	22	SS 3 and primary 6 certificate	Unemployed, student, full time house-wives and subsistence farmers	Married	2	0	7	2	Neg	Neg	Neg	No	Yes	No	Health facility		No	Neg	Yes	None	CS	Alive		Male	3.45	3.24	39	mother's dates	labour ward		No	No		No	No	No	Discharged home with no morbidities		1
3	Nigeria	22	SS 3 and primary 6 certificate	Unemployed, student, full time house-wives and subsistence farmers	Married	2	0	5	2	Neg	Neg	Neg	No	Yes	No	Health facility		No	Neg	Yes	None	CS	Alive		Male	3.48	3.24	39	mother's dates	labour ward		No	No		No	No	No	Discharged home with no morbidities		1
3	Nigeria	37	SS 3 and primary 6 certificate	Junior School teachers, drivers and artisans	Married	5	1	5	1	Neg	Neg	Neg	No	Yes	No	Health facility		No	Neg	No	Partial_1-3doses	CS	Alive		Female	3.41	3.41	37	early USS	referred from health facility		No	No		No	No	No	Discharged home with no morbidities		17
3	Nigeria	33	SS 3 and primary 6 certificate	Unemployed, student, full time house-wives and subsistence farmers	Married	2	0	8	1	Neg	Neg	Neg	No	No	No	Health facility		Yes	Neg	No	Partial_1-3doses	vaginal unassisted	Alive		Female	1	1	28	early USS	referred from health facility		No	Yes	CONGENITAL PNEUMONIA	No	No	Yes	Discharged home with no morbidities		54
3	Nigeria	39	SS 3 and primary 6 certificate	Petty traders, labourers, messengers and similar grades	Married	5	0	1	1	Neg	Neg	Neg	No	No	No	Health facility		No	Neg	No	None	CS	Alive		Male	0.9	0.89	29	early USS	referred from health facility		No	No		No	No	Yes	Discharged home with no morbidities		66
3	Nigeria	21	SS 3 and primary 6 certificate	Petty traders, labourers, messengers and similar grades	Married	1	0	4	1	Neg	Neg	Neg	No	No	No	Health facility		No	Neg	No	Partial_1-3doses	CS	Alive		Male	1.2	1.2	28	early USS	labour ward		No	No		No	No	Yes	Discharged home with no morbidities		13
3	Nigeria	32	SS 3 and primary 6 certificate	Petty traders, labourers, messengers and similar grades	Married	1	0	2	1	Neg	Neg	Neg	No	No	No	Home		No	Neg	No	None	vaginal unassisted	Alive		Male	1.2	1.2	31	mother's dates	home		Yes	No		No	No	Yes	Discharged home with no morbidities		22
3	Nigeria	20	SS 3 and primary 6 certificate	Petty traders, labourers, messengers and similar grades	Married	1	0	2	2	Neg	Neg	Neg	No	No	No	Health facility		No	Neg	Do not Know	None	vaginal unassisted	Alive		Female	1.49	1.49	28	mother's dates	referred from health facility		Yes	No		No	No	Yes	Died		1
3	Nigeria	31	SS 3 and primary 6 certificate	Petty traders, labourers, messengers and similar grades	Married	5	1	2	2	Neg	Neg	Neg	No	No	No	Health facility		No	Neg	Yes	None	CS	Alive		Female	1.6	1.61	33	Ballard or other charts	referred from health facility		Yes	No		No	No	Yes	Discharged home with no morbidities		8
3	Nigeria	21	SS 3 and primary 6 certificate	Unemployed, student, full time house-wives and subsistence farmers	Single	2	0	0	1	Neg	Neg	Neg	No	No	No	Home		No	Neg	No	None	vaginal unassisted	Alive		Male	1.65	1.65	34	Ballard or other charts	home		Yes	No		No	No	Yes	Discharged home with no morbidities		14
3	Nigeria	29	SS 3 and primary 6 certificate	Unemployed, student, full time house-wives and subsistence farmers	Married	4	0	4	1	Neg	Neg	Neg	No	No	No	Health facility		No	Neg	Yes	None	CS	Alive		Male	1.8	1.82	32	mother's dates	labour ward		Yes	No		No	No	Yes	Discharged home with no morbidities		17
3	Nigeria	32	SS 3 and primary 6 certificate	Petty traders, labourers, messengers and similar grades	Married	6	4	4	1	Neg	Neg	Neg	No	No	No	Health facility		No	Neg	Yes	None	CS	Alive		Male	2.1	2.04	34	mother's dates	labour ward		Yes	No		No	No	Yes	Discharged home with no morbidities		10
3	Nigeria	25	SS 3 and primary 6 certificate	Unemployed, student, full time house-wives and subsistence farmers	Married	5	0	4	1	Neg	Neg	Neg	No	No	No	Health facility		No	Neg	Yes	None	vaginal unassisted	Alive		Female	2.2	2.08	38	mother's dates	referred from health facility		No	No		No	No	Yes	Discharged home with no morbidities		8
3	Nigeria	35	SS 3 and primary 6 certificate	Petty traders, labourers, messengers and similar grades	Married	5	0	2	2	Neg	Neg	Neg	Yes	No	No	Health facility		No	Neg	Yes	Partial_1-3doses	CS	Alive		Female	2.1	2.1	33	mother's dates	labour ward		Yes	No		No	No	Yes	Discharged home with no morbidities		36
3	Nigeria	21	SS 3 and primary 6 certificate	Petty traders, labourers, messengers and similar grades	Married	2	0	0	2	Neg	Neg	Neg	No	No	No	Health facility		Yes	Neg	Yes	None	vaginal unassisted	Alive		Male	1.2	1.7	40	mother's dates	referred from health facility		Yes	No		No	No	Yes	Absconded/discharge against medical advi		11
3	Nigeria	21	SS 3 and primary 6 certificate	Unemployed, student, full time house-wives and subsistence farmers	Married	1	0	3	1	Neg	Neg	Neg	No	No	No	Other	Mission home	Yes	Neg	Yes	None	vaginal unassisted	Alive		Female	2.4	1.9	32	mother's dates	referred from health facility		No	No		No	No	Yes	Discharged home with no morbidities		10
3	Nigeria	22	SS 3 and primary 6 certificate	Unemployed, student, full time house-wives and subsistence farmers	Married	2	0	3	1	Neg	Neg	Neg	No	No	No	Health facility		No	Neg	Yes	None	vaginal unassisted	Alive		Female	1.9	1.9	28	mother's dates	labour ward		Yes	No		No	No	Yes	Transferred out		7
3	Nigeria	37	SS 3 and primary 6 certificate	Petty traders, labourers, messengers and similar grades	Married	4	0	2	1	Neg	Neg	Neg	No	No	No	Health facility		No	Neg	No	None	vaginal unassisted	Alive		Female	2.15	2.15	35	mother's dates	labour ward		No	No		No	No	Yes	Discharged home with no morbidities		5
3	Nigeria	26	SS 3 and primary 6 certificate	Petty traders, labourers, messengers and similar grades	Married	2	0	4	1	Neg	Neg	Neg	No	No	No	Health facility		No	Neg	Yes	None	vaginal unassisted	Alive		Female	2.45	2.45	35	mother's dates	referred from health facility		Yes	No		No	No	Yes	Discharged home with no morbidities		12
3	Nigeria	33	SS 3 and primary 6 certificate	Petty traders, labourers, messengers and similar grades	Married	5	0	3	1	Neg	Neg	Neg	No	No	No	Home		No	Neg	Do not Know	None	vaginal unassisted	Alive		Male	3	2.4	35	mother's dates	labour ward		Yes	No		No	No	Yes	Discharged home with no morbidities		8
3	Nigeria	34	SS 3 and primary 6 certificate	Unemployed, student, full time house-wives and subsistence farmers	Married	5	0	4	1	Neg	Neg	Neg	No	No	No	Health facility		No	Neg	Do not Know	None	CS	Alive		Male	2.8	2.62	35	mother's dates	labour ward		Yes	No		No	No	Yes	Discharged home with no morbidities		5
3	Nigeria	30	SS 3 and primary 6 certificate	Petty traders, labourers, messengers and similar grades	Married	1	0	4	1	Neg	Neg	Neg	No	No	No	Health facility		Yes	Neg	Yes	None	CS	Alive		Female	3.5	3.38	40	mother's dates	labour ward		No	No		No	No	Yes	Discharged home with no morbidities		4
3	Nigeria	26	SS 3 and primary 6 certificate	Petty traders, labourers, messengers and similar grades	Married	1	0	6	1	Neg	Neg	Neg	No	No	No	Health facility		No	Neg	Yes	None	vaginal unassisted	Alive		Male	3.2	3.05	40	mother's dates	referred from health facility		Yes	No		No	No	Yes	Discharged home with no morbidities		11
3	Nigeria	23	SS 3 and primary 6 certificate	Petty traders, labourers, messengers and similar grades	Married	1	0	4	2	Neg	Neg	Neg	No	No	No	Health facility		Yes	Neg	No	None	vaginal unassisted	Alive		Female	0.7		27	early USS	referred from health facility		No	No		No	No	Yes	Discharged home with no morbidities		9
3	Nigeria	36	SS 3 and primary 6 certificate	Petty traders, labourers, messengers and similar grades	Married	4	0	7	1	Neg	Neg	Neg	No	No	No	Health facility		Yes	Neg	No	Partial_1-3doses	vaginal unassisted	Alive		Male	1.2		28	early USS	referred from health facility		No	No		No	No	Yes	Discharged home with no morbidities		25
3	Nigeria	38	SS 3 and primary 6 certificate	Petty traders, labourers, messengers and similar grades	Married	3	0	6	1	Neg	Neg	Neg	No	No	No	Health facility		No	Neg	Yes	None	vaginal unassisted	Alive		Male	3	2.97	41	mother's dates	referred from health facility		Yes	No		No	No	Yes	Discharged home with no morbidities		17
3	Nigeria	32	SS 3 and primary 6 certificate	Unemployed, student, full time house-wives and subsistence farmers	Married	1	0	5	1	Neg	Neg	Neg	No	Yes	No	Health facility		No	Neg	Yes	Partial_1-3doses	CS	Alive		Female	1	0.89	30	mother's dates	labour ward		Yes	No		No	No	Yes	Discharged home with no morbidities		42
3	Nigeria	34	SS 3 and primary 6 certificate	Unemployed, student, full time house-wives and subsistence farmers	Married	3	0	2	2	Neg	Neg	Neg	No	Yes	No	Health facility		No	Neg	No	Partial_1-3doses	CS	Alive		Male	1.5	1.4	33	mother's dates	labour ward		Yes	No		No	No	Yes	Discharged home with no morbidities		25
3	Nigeria	34	SS 3 and primary 6 certificate	Petty traders, labourers, messengers and similar grades	Married	3	0	3	2	Neg	Neg	Neg	No	Yes	No	Health facility		No	Neg	No	Partial_1-3doses	CS	Alive		Male	1.5	1.47	33	mother's dates	labour ward		Yes	No		No	No	Yes	Discharged home with no morbidities		25
3	Nigeria	26	SS 3 and primary 6 certificate	Petty traders, labourers, messengers and similar grades	Married	2	0	1	1	Neg	Neg	Neg	No	No	Yes	Health facility		No	Neg	Yes	None	vaginal assisted	Alive		Male	2.3	2.16	35	mother's dates	referred from health facility		Yes	No		No	No	Yes	Discharged home with no morbidities		2
3	Nigeria	24	SS 3 and primary 6 certificate	Petty traders, labourers, messengers and similar grades	Married	2	0	3	2	Neg	Neg	Neg	No	No	Yes	Health facility		No	Neg	Yes	None	CS	Alive		Female	1.75	1.57	34	Ballard or other charts	labour ward		Yes	No		No	No	Yes	Discharged home with no morbidities		6
3	Nigeria	24	SS 3 and primary 6 certificate	Petty traders, labourers, messengers and similar grades	Married	2	0	1	2	Neg	Neg	Neg	No	No	Yes	Health facility		No	Neg	Yes	None	CS	Alive		Male	2	1.76	34	Ballard or other charts	labour ward		Yes	No		No	No	Yes	Discharged home with no morbidities		6
3	Nigeria	39	SS 3 and primary 6 certificate	Petty traders, labourers, messengers and similar grades	Married	4	0	4	1	Neg	Neg	Neg	No	No	Yes	Health facility		No	Neg	Yes	None	CS	Alive		Male	3.3	3.33	40	mother's dates	labour ward		Yes	No		No	No	Yes	Discharged home with no morbidities		2
3	Nigeria	39	SS 3 and primary 6 certificate	Petty traders, labourers, messengers and similar grades	Married	5	0	4	1	Neg	Neg	Neg	No	Yes	Yes	Health facility		No	Neg	Yes	None	CS	Alive		Male	1.8	1.73	34	mother's dates	labour ward		Yes	No		No	No	Yes	Discharged home with no morbidities		17
3	Nigeria	35	SS 3 and primary 6 certificate	Unemployed, student, full time house-wives and subsistence farmers	Married	3	0	6	1	Neg	Neg	Neg	No	Yes	No	Health facility		No	Suspected	No	Full 4 doses	CS	Alive		Male	1.8	1.7	32	mother's dates	labour ward		Yes	No		No	No	Yes	Discharged home with no morbidities		12
3	Nigeria	28	SS 3 and primary 6 certificate	Unemployed, student, full time house-wives and subsistence farmers	Married	7	3	4	2	Neg	Neg	Neg	No	No	No	Health facility		Yes	Neg	Yes	Full 4 doses	vaginal unassisted	Alive		Male	1	1	28	mother's dates	labour ward		Yes	No		No	No	No	Died	CARDIOPULMONARY ARREST	2
3	Nigeria	30	SS 3 and primary 6 certificate	Petty traders, labourers, messengers and similar grades	Married	4	0	3	1	Neg	Neg	Neg	No	No	No	Health facility		No	Neg	Yes	None	CS	Alive		Female	3.9	3.9	40	mother's dates	labour ward		Yes	Yes	HYDROPS FETALIS	Yes	Do not Know	No	Died	CYANOTIC CONGENITAL HEART DISEASE	1
3	Nigeria	18	SS 3 and primary 6 certificate	Unemployed, student, full time house-wives and subsistence farmers	Single	1	0	2	1	Neg	Neg	Neg	No	No	No	Health facility		Yes	Neg	Yes	None	vaginal unassisted	Alive		Male	1.8	1.9	31	mother's dates	labour ward		Yes	Yes	LOW SET EARS, HYPERTELLORISM, EPICANTHIC FOLD	No	No	No	Died	RESPIRATORY DISTRESS SYNDROME	0
3	Nigeria	25	SS 3 and primary 6 certificate	Petty traders, labourers, messengers and similar grades	Married	1	0	3	1	Neg	Neg	Neg	No	No	No	Health facility		No	Neg	No	None	vaginal unassisted	Alive		Male	0.56	0.56	23	mother's dates	labour ward		No	No		No	No	No	Died	RESPIRATORY DISTRESS SYNDROME	0
3	Nigeria	32	SS 3 and primary 6 certificate	Unemployed, student, full time house-wives and subsistence farmers	Married	3	0	4	1	Neg	Neg	Neg	No	No	No	Other	on the way to hospital	Yes	Neg	Yes	None	vaginal unassisted	Alive		Female	1.12	1.12	28	Ballard or other charts	referred from health facility		Yes	No		No	No	Yes	Died	RESPIRATORY DISTRESS SYNDROME	5
3	Nigeria	21	SS 3 and primary 6 certificate	Unemployed, student, full time house-wives and subsistence farmers	Single	1	0	0	1	Neg	Neg	Neg	No	No	No	Health facility		Yes	Neg	Yes	Partial_1-3doses	CS	Alive		Male	1.35	1.32	29	mother's dates	labour ward		Yes	No		No	No	Yes	Died	RESPIRATORY DISTRESS SYNDROME	1
3	Nigeria	35	SS 3 and primary 6 certificate	Unemployed, student, full time house-wives and subsistence farmers	Married	7	0	2	1	Neg	Neg	Neg	No	Yes	No	Health facility		No	Neg	No	None	vaginal assisted	Alive		Male	0.86	0.88	29	mother's dates	labour ward		Yes	No		No	No	Yes	Died	RESPIRATORY DISTRESS SYNDROME	2
3	Nigeria	20	SS 3 and primary 6 certificate	Unemployed, student, full time house-wives and subsistence farmers	Single	2	0	1	2	Neg	Neg	Neg	No	Yes	No	Health facility		No	Neg	Yes	None	CS	Alive		Male	1.27	1.27	31	mother's dates	labour ward		Yes	No		No	No	Yes	Died	RESPIRATORY DISTRESS SYNDROME	7
3	Nigeria	20	SS 3 and primary 6 certificate	Petty traders, labourers, messengers and similar grades	Married	1	0	1	1	Neg	Neg	Neg	No	No	Yes	Health facility		Yes	Neg	Do not Know	None	vaginal unassisted	Alive		Male	1.3	0.7	24	Ballard or other charts	referred from health facility		Yes	No		No	No	Yes	Died	RESPIRATORY DISTRESS SYNDROME	4
3	Nigeria	30	SS 3 and primary 6 certificate	Petty traders, labourers, messengers and similar grades	Married	2	0	3	1	Neg	Neg	Neg	No	No	Yes	Health facility		Yes	Neg	Yes	None	CS	Alive		Female	2	1.98	35	mother's dates	referred from health facility		Yes	No		No	No	Yes	Died	RESPIRATORY DISTRESS SYNDROME	2
3	Nigeria	31	SS 3 and primary 6 certificate	Junior School teachers, drivers and artisans	Married	3	0	4	1	Neg	Neg	Neg	No	No	No	Health facility		Yes	Neg	No	Do not know	vaginal assisted	Alive		Male	2.5	2.7	36	early USS	referred from health facility		No	No		No	No	No	Died	RESPIRATORY DISTRESS, RECURRENT APNOEA, UNCONSCIOUS, TACHYCARDIA.	6
3	Nigeria	33	SS 3 and primary 6 certificate	Petty traders, labourers, messengers and similar grades	Married	1	0	4	1	Neg	Neg	Neg	No	No	No	Home		Yes	Neg	No	None	vaginal unassisted	Alive		Female	1.2	1.25	28	mother's dates	home		Yes	No		No	No	No	Died	SEVERE PERINATAL ASPHYXIA	0
3	Nigeria	22	SS 3 and primary 6 certificate	Unemployed, student, full time house-wives and subsistence farmers	Married	2	0	6	1	Neg	Neg	Neg	No	No	No	Home		Do not Know	Neg	Do not Know	None	vaginal assisted	Alive		Male	3.5	3.5	40	mother's dates	referred from health facility		Yes	No		No	No	No	Died	SEVERE PERINATAL ASPHYXIA	3
3	Nigeria	31	SS 3 and primary 6 certificate	Unemployed, student, full time house-wives and subsistence farmers	Married	2	0	4	1	Neg	Neg	Neg	No	Yes	No	Health facility		No	Neg	Yes	None	CS	Alive		Female	1.6	1.55	31	mother's dates	labour ward		Yes	Yes	LOW SET EARS, SHORT FACE	No	No	Yes	Died	SEVERE PERINATAL ASPHYXIA + HIE III	15
3	Nigeria	33	SS 3 and primary 6 certificate	Petty traders, labourers, messengers and similar grades	Married	1	0	2	1	Pos	Neg	Neg	No	No	No	Health facility		No	Neg	No	None	vaginal unassisted	Died	HIV ENCEPHALOPATHY + SEVERE ANAEMIA	Female	1.1	1.42	33	mother's dates	referred from health facility		Yes	No		No	No	Yes	Discharged home with no morbidities		26
3	Nigeria	30	University graduates or equivalents	Intermediate grade public servant and senior school teachers	Married	2	0	5	1	Neg	Do not Know	Neg	No	No	No	Health facility		No	Neg	Yes	None	vaginal unassisted	Alive		Male	3.4	3.4	40	mother's dates	labour ward		No	No		No	No	No	Discharged home with no morbidities		1
3	Nigeria	37	University graduates or equivalents	Intermediate grade public servant and senior school teachers	Married	1	0	7	3	Neg	Neg	Neg	No	No	No	Health facility		No	Neg	No	Partial_1-3doses	vaginal unassisted	Alive		Male	1.6	1.6	31	early USS	labour ward		No	No		No	No	No	Discharged home with no morbidities		16
3	Nigeria	31	University graduates or equivalents	Unemployed, student, full time house-wives and subsistence farmers	Married	3	0	4	2	Neg	Neg	Neg	No	No	No	Health facility		No	Neg	Yes	None	CS	Alive		Female	2.4	2.4	37	mother's dates	labour ward		No	No		No	No	No	Discharged home with no morbidities		3
3	Nigeria	31	University graduates or equivalents	Unemployed, student, full time house-wives and subsistence farmers	Married	3	0	4	2	Neg	Neg	Neg	No	No	No	Health facility		No	Neg	No	None	CS	Alive		Female	2.4	2.32	37	mother's dates	labour ward		No	No		No	No	No	Discharged home with no morbidities		3
3	Nigeria	34	University graduates or equivalents	Petty traders, labourers, messengers and similar grades	Married	1	0	2	1	Neg	Neg	Neg	No	No	No	Health facility		No	Neg	No	Partial_1-3doses	vaginal unassisted	Alive		Male	2.7	2.7	39	mother's dates	labour ward		No	No		No	No	No	Discharged home with no morbidities		9
3	Nigeria	36	University graduates or equivalents	Petty traders, labourers, messengers and similar grades	Married	4	0	5	1	Neg	Neg	Neg	No	No	No	Health facility		No	Neg	Yes	None	CS	Alive		Female	2.4	2.4	36	mother's dates	referred from health facility		Yes	No		No	No	No	Discharged home with no morbidities		10
3	Nigeria	32	University graduates or equivalents	Unemployed, student, full time house-wives and subsistence farmers	Married	1	0	4	1	Neg	Neg	Neg	No	No	No	Health facility		No	Neg	Yes	None	CS	Alive		Male	3.3	3.3	41	mother's dates	referred from health facility		Yes	No		No	No	No	Discharged home with no morbidities		5
3	Nigeria	37	University graduates or equivalents	Unemployed, student, full time house-wives and subsistence farmers	Married	4	0	2	1	Neg	Neg	Neg	No	No	No	Health facility		No	Neg	Yes	None	CS	Alive		Female	2.7	2.62	37	mother's dates	labour ward		No	No		No	No	No	Discharged home with no morbidities		4
3	Nigeria	33	University graduates or equivalents	Senior public servant, professionals, managers, large scale traders, businessmen and contractors	Married	3	0	4	1	Neg	Neg	Neg	Yes	No	No	Health facility		No	Neg	No	None	vaginal unassisted	Alive		Male	3.8	3.81	40	mother's dates	labour ward		No	No		No	No	No	Discharged home with no morbidities		1
3	Nigeria	24	University graduates or equivalents	Unemployed, student, full time house-wives and subsistence farmers	Married	1	0	0	1	Neg	Neg	Neg	No	No	No	Health facility		No	Neg	Yes	None	vaginal unassisted	Alive		Male	2.5	2.6	43	mother's dates	referred from health facility		Yes	No		No	No	No	Discharged home with no morbidities		8
3	Nigeria	29	University graduates or equivalents	Unemployed, student, full time house-wives and subsistence farmers	Married	1	0	0	1	Neg	Neg	Neg	No	No	No	Health facility		Yes	Neg	Yes	None	CS	Alive		Male	2.6	2.58	39	mother's dates	labour ward		Yes	No		No	No	No	Discharged home with no morbidities		3
3	Nigeria	30	University graduates or equivalents	Unemployed, student, full time house-wives and subsistence farmers	Married	3	0	3	1	Neg	Neg	Neg	No	No	No	Health facility		No	Neg	Yes	None	vaginal assisted	Alive		Male	2.65	2.65	39	mother's dates	referred from health facility		Yes	No		No	No	No	Discharged home with morbidities		17
3	Nigeria	33	University graduates or equivalents	Unemployed, student, full time house-wives and subsistence farmers	Married	1	0	2	2	Neg	Neg	Neg	No	No	No	Health facility		No	Neg	Do not Know	Partial_1-3doses	CS	Alive		Female	2.5	2.5	35	early USS	referred from health facility		No	No		No	No	No	Discharged home with no morbidities		24
3	Nigeria	30	University graduates or equivalents	Junior School teachers, drivers and artisans	Married	2	0	4	1	Neg	Neg	Neg	No	Yes	No	Health facility		No	Neg	Yes	Do not know	CS	Alive		Female	1.6	1.6	34	mother's dates	referred from health facility		Yes	No		No	No	No	Discharged home with no morbidities		9
3	Nigeria	37	University graduates or equivalents	Senior public servant, professionals, managers, large scale traders, businessmen and contractors	Married	5	0	5	1	Neg	Neg	Neg	No	Yes	No	Health facility		No	Neg	Yes	None	CS	Alive		Male	3.25	2.75	38	mother's dates	labour ward		No	No		No	No	No	Discharged home with no morbidities		1
3	Nigeria	29	University graduates or equivalents	Senior public servant, professionals, managers, large scale traders, businessmen and contractors	Married	3	0	8	1	Neg	Neg	Neg	No	Yes	No	Health facility		No	Neg	Yes	None	vaginal unassisted	Alive		Female	4	4	41	mother's dates	referred from health facility		Yes	No		No	No	No	Discharged home with no morbidities		11
3	Nigeria	30	University graduates or equivalents	Senior public servant, professionals, managers, large scale traders, businessmen and contractors	Married	4	0	3	1	Neg	Neg	Neg	No	Yes	No	Health facility		No	Suspected	Yes	Full 4 doses	CS	Alive		Female	1	1	34	mother's dates	referred from health facility		Yes	No		No	No	No	Discharged home with no morbidities		999
3	Nigeria	23	University graduates or equivalents	Petty traders, labourers, messengers and similar grades	Single	1	0	4	1	Neg	Neg	Neg	No	No	No	Health facility		Yes	Confirmed	No	None	vaginal unassisted	Alive		Male	1.8	1.95	32	Ballard or other charts	referred from health facility		Yes	No		No	No	Yes	Discharged home with no morbidities		36
3	Nigeria	28	University graduates or equivalents	Unemployed, student, full time house-wives and subsistence farmers	Married	2	0	2	2	Neg	Neg	Neg	No	No	No	Health facility		Yes	Neg	Yes	None	CS	Alive		Female	1	1.06	33	Ballard or other charts	referred from health facility		Yes	No		No	No	Yes	Discharged home with no morbidities		57
3	Nigeria	33	University graduates or equivalents	Intermediate grade public servant and senior school teachers	Married	2	0	4	1	Neg	Neg	Neg	No	No	No	Home		Yes	Neg	No	Do not know	vaginal unassisted	Alive		Female	1.1	1.14	30	mother's dates	home		No	No		No	No	Yes	Discharged home with no morbidities		21
3	Nigeria	35	University graduates or equivalents	Unemployed, student, full time house-wives and subsistence farmers	Married	5	0	6	1	Neg	Neg	Neg	No	No	No	Health facility		Yes	Neg	Yes	None	CS	Alive		Male	1.25	1.21	30	mother's dates	labour ward		Yes	No		No	No	Yes	Discharged home with no morbidities		34
3	Nigeria	29	University graduates or equivalents	Senior public servant, professionals, managers, large scale traders, businessmen and contractors	Married	3	0	7	2	Neg	Neg	Neg	No	No	No	Health facility		No	Neg	Yes	Full 4 doses	CS	Alive		Male	1.4	1.29	28	mother's dates	labour ward		Yes	No		No	No	Yes	Discharged home with no morbidities		31
3	Nigeria	29	University graduates or equivalents	Senior public servant, professionals, managers, large scale traders, businessmen and contractors	Married	3	0	4	2	Neg	Neg	Neg	No	No	No	Health facility		No	Neg	Yes	Full 4 doses	CS	Alive		Male	1.55	1.41	28	mother's dates	labour ward		Yes	No		No	No	Yes	Discharged home with no morbidities		31
3	Nigeria	37	University graduates or equivalents	Senior public servant, professionals, managers, large scale traders, businessmen and contractors	Married	8	3	2	3	Neg	Neg	Neg	No	No	No	Health facility		No	Neg	Yes	Partial_1-3doses	CS	Alive		Female	1.45	1.45	34	mother's dates	referred from health facility		No	No		No	No	Yes	Discharged home with no morbidities		30
3	Nigeria	35	University graduates or equivalents	Senior public servant, professionals, managers, large scale traders, businessmen and contractors	Married	6	0	4	1	Neg	Neg	Neg	No	No	No	Health facility		No	Neg	Yes	Do not know	CS	Alive		Female	1.8	1.72	34	mother's dates	labour ward		Yes	No		No	No	Yes	Discharged home with no morbidities		13
3	Nigeria	32	University graduates or equivalents	Senior public servant, professionals, managers, large scale traders, businessmen and contractors	Married	3	0	4	1	Neg	Neg	Neg	No	No	No	Health facility		No	Neg	Yes	Full 4 doses	CS	Alive		Female	1.7	1.63	33	mother's dates	labour ward		Yes	No		No	No	Yes	Discharged home with no morbidities		7
3	Nigeria	37	University graduates or equivalents	Senior public servant, professionals, managers, large scale traders, businessmen and contractors	Married	3	0	2	1	Neg	Neg	Neg	No	No	No	Health facility		No	Neg	Yes	None	CS	Alive		Male	2	1.92	36	mother's dates	labour ward		Yes	No		No	No	Yes	Discharged home with no morbidities		4
3	Nigeria	27	University graduates or equivalents	Senior public servant, professionals, managers, large scale traders, businessmen and contractors	Married	2	0	3	1	Neg	Neg	Neg	No	No	No	Health facility		No	Neg	Yes	None	vaginal assisted	Alive		Female	3.5	3.22	40	mother's dates	referred from health facility		Yes	No		No	No	Yes	Discharged home with no morbidities		7
3	Nigeria	34	University graduates or equivalents	Senior public servant, professionals, managers, large scale traders, businessmen and contractors	Married	3	0	4	1	Neg	Neg	Neg	No	No	No	Health facility		Yes	Neg	Yes	None	CS	Alive		Female	2	1.9	32	Ballard or other charts	labour ward		Yes	No		No	No	Yes	Discharged home with no morbidities		10
3	Nigeria	27	University graduates or equivalents	Unemployed, student, full time house-wives and subsistence farmers	Married	3	2	4	1	Neg	Neg	Neg	No	No	No	Health facility		Yes	Neg	Yes	None	CS	Alive		Male	3	2.66	35	mother's dates	referred from health facility		Yes	No		No	No	Yes	Discharged home with no morbidities		9
3	Nigeria	28	University graduates or equivalents	Unemployed, student, full time house-wives and subsistence farmers	Married	1	0	7	1	Neg	Neg	Neg	No	No	No	Health facility		No	Neg	Yes	None	vaginal unassisted	Alive		Male	3.5	3.11	40	mother's dates	labour ward		No	No		No	No	Yes	Discharged home with no morbidities		4
3	Nigeria	32	University graduates or equivalents	Unemployed, student, full time house-wives and subsistence farmers	Married	2	0	2	1	Neg	Neg	Neg	No	No	No	Health facility		No	Neg	Yes	None	CS	Alive		Male	2.26	2.2	34	mother's dates	labour ward		Yes	Yes	DYSMORPHIC FACSIE, LOW SET EARS, SMALL NASAL BRIDGE	No	No	Yes	Discharged home with no morbidities		13
3	Nigeria	32	University graduates or equivalents	Senior public servant, professionals, managers, large scale traders, businessmen and contractors	Married	1	0	6	1	Neg	Neg	Neg	Yes	No	No	Health facility		No	Neg	Yes	None	CS	Alive		Female	4.5	4.42	37	mother's dates	labour ward		Yes	No		No	No	Yes	Discharged home with no morbidities		3
3	Nigeria	31	University graduates or equivalents	Unemployed, student, full time house-wives and subsistence farmers	Married	1	0	4	1	Neg	Neg	Neg	Yes	No	No	Health facility		No	Neg	Yes	None	CS	Alive		Female	2.75	2.48	35	mother's dates	labour ward		Yes	No		Yes	No	Yes	Discharged home with no morbidities		14
3	Nigeria	35	University graduates or equivalents	Petty traders, labourers, messengers and similar grades	Married	6	0	4	1	Pos	Neg	Neg	No	No	No	Health facility		No	Neg	No	None	CS	Alive		Male	3.45	3.26	39	mother's dates	postnatal ward		Yes	No		No	No	Yes	Discharged home with no morbidities		7
3	Nigeria	29	University graduates or equivalents	Intermediate grade public servant and senior school teachers	Married	1	0	4	1	Neg	Neg	Neg	No	No	No	Health facility		No	Neg	No	Partial_1-3doses	CS	Alive		Male	3.25	3.25	37	early USS	labour ward		No	No		No	No	Yes	Discharged home with no morbidities		4
3	Nigeria	26	University graduates or equivalents	Senior public servant, professionals, managers, large scale traders, businessmen and contractors	Married	1	0	5	1	Neg	Neg	Neg	No	No	No	Health facility		No	Neg	Yes	None	vaginal unassisted	Alive		Male	4.2	3.71	39	mother's dates	referred from health facility		Yes	No		No	No	Yes	Discharged home with no morbidities		9
3	Nigeria	32	University graduates or equivalents	Petty traders, labourers, messengers and similar grades	Married	1	0	6	1	Neg	Neg	Neg	No	No	No	Health facility		Yes	Neg	Yes	None	CS	Alive		Female	4.2	3.82	37	mother's dates	labour ward		Yes	No		No	No	Yes	Discharged home with no morbidities		21
3	Nigeria	39	University graduates or equivalents	Senior public servant, professionals, managers, large scale traders, businessmen and contractors	Married	2	0	4	1	Neg	Neg	Neg	No	No	No	Health facility		No	Neg	Yes	None	CS	Alive		Male	4.45	4.35	38	mother's dates	labour ward		No	No		No	No	Yes	Discharged home with no morbidities		4
3	Nigeria	37	University graduates or equivalents	Intermediate grade public servant and senior school teachers	Married	3	0	7	1	Neg	Neg	Neg	No	Yes	No	Health facility		No	Neg	Yes	Partial_1-3doses	CS	Alive		Female	1.15	1.14	28	mother's dates	labour ward		Yes	No		Yes	No	Yes	Discharged home with no morbidities		51
3	Nigeria	36	University graduates or equivalents	Petty traders, labourers, messengers and similar grades	Married	2	0	1	1	Neg	Neg	Neg	No	Yes	No	Health facility		No	Neg	Yes	None	CS	Alive		Male	1.8	1.78	31	mother's dates	labour ward		Yes	No		No	No	Yes	Discharged home with no morbidities		8
3	Nigeria	34	University graduates or equivalents	Petty traders, labourers, messengers and similar grades	Married	3	0	0	1	Neg	Neg	Neg	No	Yes	No	Health facility		No	Neg	Yes	Partial_1-3doses	CS	Alive		Female	1.5	1.5	34	mother's dates	labour ward		Yes	No		No	No	Yes	Discharged home with no morbidities		12
3	Nigeria	33	University graduates or equivalents	Junior School teachers, drivers and artisans	Married	2	0	0	1	Neg	Neg	Neg	No	Yes	No	Health facility		No	Neg	Yes	Full 4 doses	CS	Alive		Female	2.8	2.68	34	mother's dates	labour ward		Yes	No		No	No	Yes	Discharged home with no morbidities		13
3	Nigeria	40	University graduates or equivalents	Senior public servant, professionals, managers, large scale traders, businessmen and contractors	Married	3	1	4	1	Neg	Neg	Neg	Yes	Yes	No	Health facility		No	Neg	Yes	None	CS	Alive		Female	3.4	2.81	37	mother's dates	referred from health facility		Yes	No		No	No	Yes	Discharged home with no morbidities		8
3	Nigeria	29	University graduates or equivalents	Senior public servant, professionals, managers, large scale traders, businessmen and contractors	Married	3	0	3	1	Neg	Neg	Neg	No	Yes	No	Health facility		No	Neg	Yes	Partial_1-3doses	CS	Alive		Female	0.75	0.8	28	mother's dates	labour ward		Yes	No		No	No	Yes	Discharged home with no morbidities		67
3	Nigeria	28	University graduates or equivalents	Unemployed, student, full time house-wives and subsistence farmers	Married	1	0	1	1	Neg	Neg	Neg	No	No	Yes	Health facility		No	Neg	Yes	None	vaginal unassisted	Alive		Female	1	1.02	30	Ballard or other charts	referred from health facility		Yes	No		No	No	Yes	Discharged home with no morbidities		44
3	Nigeria	31	University graduates or equivalents	Intermediate grade public servant and senior school teachers	Married	3	0	7	1	Neg	Neg	Neg	No	No	Yes	Health facility		No	Neg	Yes	Full 4 doses	CS	Alive		Male	1.6	1.6	30	mother's dates	labour ward		Yes	No		No	No	Yes	Discharged home with no morbidities		19
3	Nigeria	38	University graduates or equivalents	Senior public servant, professionals, managers, large scale traders, businessmen and contractors	Married	2	0	4	1	Neg	Neg	Neg	No	Yes	No	Health facility		No	Neg	Yes	Partial_1-3doses	CS	Alive		Female	1	0.94	30	mother's dates	labour ward		Yes	No		No	No	Yes	Died	? INTRAVENTRICULAR HAEMORRHAGE + RESPIRATORY DISTRESS SYNDROME	3
3	Nigeria	31	University graduates or equivalents	Petty traders, labourers, messengers and similar grades	Married	2	0	0	1	Neg	Neg	Neg	No	No	No	Health facility		No	Neg	Yes	Do not know	vaginal unassisted	Alive		Male	1	0.92	26	mother's dates	referred from health facility		Yes	No		No	No	Yes	Died	RESPIRATORY DISTRESS SYNDROME	1
3	Nigeria	35	University graduates or equivalents	Senior public servant, professionals, managers, large scale traders, businessmen and contractors	Married	4	0	4	3	Neg	Neg	Neg	No	Yes	No	Health facility		No	Neg	Yes	Full 4 doses	CS	Alive		Female	0.9	0.92	27	mother's dates	labour ward		Yes	No		No	No	Yes	Died	RESPIRATORY DISTRESS SYNDROME	0
3	Nigeria	35	University graduates or equivalents	Senior public servant, professionals, managers, large scale traders, businessmen and contractors	Married	4	0	4	3	Neg	Neg	Neg	No	Yes	No	Health facility		No	Neg	Yes	Full 4 doses	CS	Alive		Male	1.1	1.12	27	mother's dates	labour ward		Yes	No		No	No	Yes	Died	RESPIRATORY DISTRESS SYNDROME	1
3	Nigeria	32	University graduates or equivalents	Senior public servant, professionals, managers, large scale traders, businessmen and contractors	Married	2	0	3	1	Neg	Neg	Neg	No	Yes	No	Health facility		No	Neg	Yes	Partial_1-3doses	CS	Alive		Female	1.05	1.16	27	mother's dates	labour ward		Yes	No		No	No	Yes	Died	RESPIRATORY DISTRESS SYNDROME	2
3	Nigeria	27	University graduates or equivalents	Petty traders, labourers, messengers and similar grades	Married	1	0	4	1	Neg	Neg	Neg	No	Yes	No	Health facility		No	Neg	Yes	None	CS	Alive		Male	4.3	4.1	41	mother's dates	referred from health facility		Yes	No		No	No	No	Died	SEVERE PERINATAL ASPHYXIA + HIE II	2
3	Nigeria	23	University graduates or equivalents	Senior public servant, professionals, managers, large scale traders, businessmen and contractors	Married	1	0	4	1	Neg	Neg	Neg	No	No	No	Health facility		No	Neg	Yes	None	vaginal unassisted	Alive		Female	2.9	2.95	39	mother's dates	referred from health facility		Yes	No		No	No	No	Died	SPA + HIE II	4
3	Nigeria	32	University graduates or equivalents	Intermediate grade public servant and senior school teachers	Married	2	0	4	1	Neg	Pos	Neg	No	No	No	Health facility		Yes	Confirmed	Yes	Full 4 doses	CS	Alive		Male	1	0.97	32	Ballard or other charts	labour ward		Yes	No		No	No	No	Died	UNRESOLVED NEONATAL SEPSIS AND RESPIRATORY DISTRESS	9
3	Nigeria	38	University graduates or equivalents	Unemployed, student, full time house-wives and subsistence farmers	Married	9	3	8	1	Neg	Neg	Neg	No	Yes	No	Health facility		No	Neg	No	Full 4 doses	CS	Died	BIVENTRICULAR HEART FAILURE	Male	2.25	2.25	32	early USS	referred from health facility		No	No		No	No	Yes	Discharged home with no morbidities		7
3	Nigeria	33	University graduates or equivalents	Unemployed, student, full time house-wives and subsistence farmers	Married	5	0	4	1	Neg	Neg	Neg	No	Yes	No	Health facility		No	Neg	No	Partial_1-3doses	CS	Died	SEVERE PRE-ECLAMPSIA + HELLP SYNDROME	Female	1.75	1.6	34	mother's dates	labour ward		Yes	No		No	No	Yes	Discharged home with no morbidities		13
4	Nigeria	31	School certificate holders or grade II teachers certificate holders or equivalents	Petty traders, labourers, messengers and similar grades	Married	1	0	6	1	Neg	Neg	Do not Know	Do not know	No	No	Health facility		Yes	Confirmed	Yes	None	vaginal unassisted	Alive		Female	3.2	3.2	38	mother's dates	labour ward		Yes	No		No	No	No	Discharged home with no morbidities		5
4	Nigeria	26	School certificate holders or grade II teachers certificate holders or equivalents	Petty traders, labourers, messengers and similar grades	Married	1	0	0	1	Do not know	Do not Know	Do not Know	Do not know	Do not Know	No	Health facility		No	Neg	No	None	vaginal unassisted	Alive		Male	3.2	3.2	38	mother's dates	referred from health facility		Yes	No		No	No	No	Discharged home with no morbidities		21
4	Nigeria	20	School certificate holders or grade II teachers certificate holders or equivalents	Junior School teachers, drivers and artisans	Married	2	1	3	1	Do not know	Do not Know	Do not Know	Do not know	No	No	Home		No	Neg	No	None	vaginal unassisted	Alive		Male	999	3.3	38	mother's dates	referred from health facility		Yes	No		No	No	No	Discharged home with no morbidities		16
4	Nigeria	34	School certificate holders or grade II teachers certificate holders or equivalents	Petty traders, labourers, messengers and similar grades	Married	1	0	8	1	Neg	Neg	Do not Know	Do not know	No	No	Health facility		No	Neg	Yes	None	vaginal unassisted	Alive		Female	2	2	38	mother's dates	labour ward		Yes	No		No	No	No	Discharged home with no morbidities		999
4	Nigeria	27	School certificate holders or grade II teachers certificate holders or equivalents	Petty traders, labourers, messengers and similar grades	Married	2	0	2	1	Neg	Neg	Do not Know	Do not know	No	No	Health facility		No	Neg	No	None	vaginal unassisted	Alive		Male	3.5	3.5	40	mother's dates	referred from health facility		Yes	No		No	No	No	Discharged home with no morbidities		11
4	Nigeria	30	School certificate holders or grade II teachers certificate holders or equivalents	Unemployed, student, full time house-wives and subsistence farmers	Married	5	0	2	2	Neg	Neg	Do not Know	Do not know	No	No	Health facility		Yes	Neg	Yes	None	vaginal assisted	Alive		Female	2.4	2.2	40	mother's dates	referred from health facility		Yes	No		No	No	No	Discharged home with no morbidities		8
4	Nigeria	30	School certificate holders or grade II teachers certificate holders or equivalents	Unemployed, student, full time house-wives and subsistence farmers	Married	5	0	2	2	Neg	Neg	Do not Know	Do not know	No	No	Health facility		Yes	Neg	Yes	None	vaginal assisted	Alive		Female	2.7	2.3	40	Ballard or other charts	referred from health facility		Yes	No		No	No	No	Discharged home with no morbidities		8
4	Nigeria	33	School certificate holders or grade II teachers certificate holders or equivalents	Junior School teachers, drivers and artisans	Married	4	0	4	1	Neg	Neg	Do not Know	Do not know	No	No	Health facility		No	Neg	Yes	None	CS	Alive		Female	2.5	2.5	39	mother's dates	referred from health facility		Yes	No		No	No	No	Discharged home with no morbidities		11
4	Nigeria	30	School certificate holders or grade II teachers certificate holders or equivalents	Petty traders, labourers, messengers and similar grades	Married	3	0	3	1	Neg	Pos	Neg	Do not know	No	No	Health facility		No	Neg	Yes	None	vaginal unassisted	Alive		Female	2.1	2.1	34	mother's dates	labour ward		No	No		No	No	No	Discharged home with no morbidities		1
4	Nigeria	20	School certificate holders or grade II teachers certificate holders or equivalents	Petty traders, labourers, messengers and similar grades	Married	2	0	0	1	Neg	Neg	Do not Know	Do not know	Yes	No	Health facility		No	Neg	Yes	None	vaginal unassisted	Alive		Male	2	2	34	mother's dates	labour ward		Yes	No		No	No	No	Discharged home with no morbidities		6
4	Nigeria	33	School certificate holders or grade II teachers certificate holders or equivalents	Junior School teachers, drivers and artisans	Married	1	0	0	1	Do not know	Do not Know	Do not Know	Do not know	Do not Know	No	Other	Traditional birth attendant home	No	Neg	No	None	vaginal unassisted	Alive		Female	2.5	2.5	36	mother's dates	Other	TBA	Yes	No		No	No	No	Discharged home with no morbidities		16
4	Nigeria	37	School certificate holders or grade II teachers certificate holders or equivalents	Petty traders, labourers, messengers and similar grades	Married	4	0	2	2	Neg	Neg	Do not Know	Do not know	No	No	Health facility		No	Neg	Yes	None	CS	Alive		Male	2.3	2.3	35	mother's dates	Other	THEATER	Yes	No		No	No	No	Discharged home with no morbidities		5
4	Nigeria	37	School certificate holders or grade II teachers certificate holders or equivalents	Petty traders, labourers, messengers and similar grades	Married	4	0	2	2	Neg	Neg	Do not Know	No	No	No	Health facility		No	Neg	Yes	None	CS	Alive		Male	2.3	2.3	35	mother's dates	Other	THEATER	Yes	No		No	No	No	Discharged home with no morbidities		5
4	Nigeria	34	School certificate holders or grade II teachers certificate holders or equivalents	Petty traders, labourers, messengers and similar grades	Married	3	0	3	1	Neg	Neg	Do not Know	Do not know	No	No	Health facility		Yes	Neg	Yes	None	CS	Alive		Female	2.4	2.4	35	mother's dates	Other	THEATER	Yes	No		No	No	No	Discharged home with no morbidities		5
4	Nigeria	27	School certificate holders or grade II teachers certificate holders or equivalents	Petty traders, labourers, messengers and similar grades	Married	2	0	3	1	Neg	Neg	Do not Know	Do not know	No	No	Health facility		No	Neg	Yes	None	CS	Alive		Female	2.3	2.3	38	mother's dates	Other	THEATER	No	No		No	No	No	Discharged home with no morbidities		3
4	Nigeria	24	School certificate holders or grade II teachers certificate holders or equivalents	Petty traders, labourers, messengers and similar grades	Married	1	0	3	1	Neg	Neg	Neg	Do not know	No	No	Health facility		Yes	Neg	Yes	None	CS	Alive		Male	2.2	2.2	36	early USS	Other	THEATER	Yes	No		No	No	No	Discharged home with no morbidities		9
4	Nigeria	33	School certificate holders or grade II teachers certificate holders or equivalents	Junior School teachers, drivers and artisans	Married	2	0	4	1	Neg	Neg	Neg	Yes	No	No	Health facility		Yes	Neg	Yes	Full 4 doses	CS	Alive		Male	2.4	2.4	34	mother's dates	Other	THEATER	Yes	No		No	No	No	Discharged home with no morbidities		5
4	Nigeria	37	School certificate holders or grade II teachers certificate holders or equivalents	Junior School teachers, drivers and artisans	Married	4	0	1	1	Neg	Neg	Do not Know	Do not know	Yes	No	Health facility		No	Neg	Yes	None	CS	Alive		Male	2.2	2.2	34	mother's dates	Other	THEATER	Yes	No		No	No	No	Discharged home with no morbidities		5
4	Nigeria	28	School certificate holders or grade II teachers certificate holders or equivalents	Junior School teachers, drivers and artisans	Married	4	0	3	2	Neg	Neg	Do not Know	Do not know	Yes	No	Health facility		No	Neg	Yes	None	CS	Alive		Female	2	2	34	mother's dates	Other	THEATER	Yes	No		No	No	No	Discharged home with no morbidities		5
4	Nigeria	28	School certificate holders or grade II teachers certificate holders or equivalents	Junior School teachers, drivers and artisans	Married	4	0	3	2	Neg	Neg	Do not Know	Do not know	Yes	No	Health facility		No	Neg	Yes	None	CS	Alive		Female	2.1	2.1	34	mother's dates	Other	THEATER	Yes	No		No	No	No	Discharged home with no morbidities		5
4	Nigeria	39	School certificate holders or grade II teachers certificate holders or equivalents	Petty traders, labourers, messengers and similar grades	Married	3	1	4	1	Neg	Neg	Do not Know	No	Yes	No	Health facility		No	Neg	Yes	Partial_1-3doses	CS	Alive		Female	2.1	2.1	35	mother's dates	Other	THEATER	Yes	No		No	No	No	Discharged home with no morbidities		8
4	Nigeria	25	School certificate holders or grade II teachers certificate holders or equivalents	Petty traders, labourers, messengers and similar grades	Married	3	0	3	1	Neg	Neg	Neg	Do not know	Yes	No	Health facility		No	Neg	Yes	None	CS	Alive		Male	3.5	3.5	41	mother's dates	Other	THEATER	Yes	No		No	No	No	Discharged home with no morbidities		7
4	Nigeria	31	School certificate holders or grade II teachers certificate holders or equivalents	Petty traders, labourers, messengers and similar grades	Married	1	0	3	1	Pos	Neg	Neg	Do not know	No	Yes	Health facility		No	Neg	Yes	None	CS	Alive		Male	2.3	2.3	35	mother's dates	Other	THEATER	Yes	No		No	No	No	Discharged home with no morbidities		3
4	Nigeria	36	School certificate holders or grade II teachers certificate holders or equivalents	Petty traders, labourers, messengers and similar grades	Married	3	0	4	1	Pos	Neg	Neg	Do not know	No	Yes	Health facility		No	Neg	Yes	None	CS	Alive		Female	2.3	2.3	37	mother's dates	Other	THEATER	Yes	No		No	No	No	Discharged home with no morbidities		3
4	Nigeria	26	School certificate holders or grade II teachers certificate holders or equivalents	Junior School teachers, drivers and artisans	Married	3	0	0	1	Neg	Neg	Do not Know	Do not know	Yes	No	Health facility		No	Confirmed	Yes	None	vaginal unassisted	Alive		Female	2.1	2.1	34	mother's dates	labour ward		Yes	No		No	No	Yes	Discharged home with no morbidities		6
4	Nigeria	34	School certificate holders or grade II teachers certificate holders or equivalents	Petty traders, labourers, messengers and similar grades	Married	5	0	8	2	Neg	Neg	Do not Know	Do not know	Do not Know	Do not Know	Health facility		Yes	Neg	Yes	None	vaginal unassisted	Alive		Male	1.5	1.5	31	mother's dates	labour ward		Yes	No		No	No	Yes	Discharged home with no morbidities		23
4	Nigeria	28	School certificate holders or grade II teachers certificate holders or equivalents	Intermediate grade public servant and senior school teachers	Married	2	0	4	1	Neg	Neg	Neg	Do not know	Do not Know	Do not Know	Health facility		No	Neg	Yes	Partial_1-3doses	vaginal unassisted	Alive		Male	1.8	1.8	32	mother's dates	labour ward		Yes	No		No	No	Yes	Discharged home with no morbidities		7
4	Nigeria	36	School certificate holders or grade II teachers certificate holders or equivalents	Petty traders, labourers, messengers and similar grades	Married	4	0	2	4	Do not know	Do not Know	Do not Know	Do not know	No	No	Health facility		No	Neg	No	None	vaginal unassisted	Alive		Male	1.9	1.9	34	mother's dates	referred from health facility		Yes	No		No	No	Yes	Discharged home with no morbidities		16
4	Nigeria	35	School certificate holders or grade II teachers certificate holders or equivalents	Petty traders, labourers, messengers and similar grades	Married	3	0	6	2	Neg	Neg	Do not Know	Do not know	No	No	Health facility		Yes	Neg	Yes	None	vaginal unassisted	Alive		Female	1.5	1.5	29	mother's dates	labour ward		Yes	No		No	No	Yes	Discharged home with no morbidities		60
4	Nigeria	30	School certificate holders or grade II teachers certificate holders or equivalents	Junior School teachers, drivers and artisans	Married	3	0	0	1	Neg	Neg	Do not Know	Do not know	No	No	Health facility		No	Neg	Yes	None	vaginal unassisted	Alive		Female	1.2	1.2	30	mother's dates	labour ward		Yes	No		No	No	Yes	Discharged home with no morbidities		39
4	Nigeria	30	School certificate holders or grade II teachers certificate holders or equivalents	Junior School teachers, drivers and artisans	Married	3	0	3	2	Neg	Neg	Do not Know	Do not know	No	No	Health facility		No	Neg	Yes	None	vaginal unassisted	Alive		Female	1.2	1.2	29	mother's dates	labour ward		Yes	No		No	No	Yes	Discharged home with no morbidities		41
4	Nigeria	32	School certificate holders or grade II teachers certificate holders or equivalents	Petty traders, labourers, messengers and similar grades	Married	3	0	0	1	Neg	Neg	Do not Know	Do not know	No	No	Health facility		No	Neg	Yes	None	vaginal assisted	Alive		Male	1.35	1.35	32	mother's dates	referred from health facility		Yes	No		No	No	Yes	Discharged home with no morbidities		23
4	Nigeria	30	School certificate holders or grade II teachers certificate holders or equivalents	Petty traders, labourers, messengers and similar grades	Married	2	0	2	1	Neg	Neg	Do not Know	Do not know	No	No	Health facility		No	Neg	Yes	None	vaginal unassisted	Alive		Female	1	1	30	mother's dates	labour ward		Yes	No		No	No	Yes	Discharged home with no morbidities		31
4	Nigeria	29	School certificate holders or grade II teachers certificate holders or equivalents	Petty traders, labourers, messengers and similar grades	Married	1	0	0	1	Neg	Neg	Do not Know	Do not know	No	No	Health facility		Yes	Neg	Yes	None	vaginal unassisted	Alive		Male	1.5	1.5	31	mother's dates	labour ward		Yes	No		No	No	Yes	Discharged home with no morbidities		12
4	Nigeria	23	School certificate holders or grade II teachers certificate holders or equivalents	Petty traders, labourers, messengers and similar grades	Married	1	0	4	1	Neg	Neg	Do not Know	Do not know	No	No	Health facility		Yes	Neg	Yes	None	vaginal unassisted	Alive		Female	2	2	34	mother's dates	referred from health facility		Yes	No		No	No	Yes	Discharged home with no morbidities		8
4	Nigeria	31	School certificate holders or grade II teachers certificate holders or equivalents	Junior School teachers, drivers and artisans	Married	3	0	0	1	Neg	Neg	Do not Know	Do not know	No	No	Health facility		No	Neg	Yes	None	vaginal unassisted	Alive		Male	1.4	1.4	32	mother's dates	labour ward		Yes	No		No	No	Yes	Discharged home with no morbidities		18
4	Nigeria	32	School certificate holders or grade II teachers certificate holders or equivalents	Petty traders, labourers, messengers and similar grades	Married	2	0	2	1	Neg	Neg	Do not Know	Do not know	No	No	Health facility		No	Neg	Yes	None	vaginal unassisted	Alive		Male	1.6	1.6	34	mother's dates	labour ward		Yes	No		No	No	Yes	Discharged home with no morbidities		8
4	Nigeria	32	School certificate holders or grade II teachers certificate holders or equivalents	Junior School teachers, drivers and artisans	Married	1	0	3	1	Neg	Neg	Do not Know	Do not know	No	No	Health facility		No	Neg	Yes	None	vaginal unassisted	Alive		Male	1.8	1.8	33	mother's dates	labour ward		Yes	No		No	No	Yes	Discharged home with no morbidities		10
4	Nigeria	36	School certificate holders or grade II teachers certificate holders or equivalents	Junior School teachers, drivers and artisans	Married	1	0	0	1	Pos	Neg	Do not Know	Do not know	No	No	Health facility		No	Neg	Yes	None	vaginal unassisted	Alive		Male	2.2	2.2	34	mother's dates	labour ward		Yes	No		No	No	Yes	Discharged home with no morbidities		4
4	Nigeria	26	School certificate holders or grade II teachers certificate holders or equivalents	Petty traders, labourers, messengers and similar grades	Married	1	0	0	1	Neg	Neg	Do not Know	Do not know	No	No	Health facility		No	Neg	Yes	None	vaginal unassisted	Alive		Female	1.7	1.7	34	mother's dates	labour ward		Yes	No		No	No	Yes	Discharged home with no morbidities		9
4	Nigeria	37	School certificate holders or grade II teachers certificate holders or equivalents	Petty traders, labourers, messengers and similar grades	Married	2	0	3	1	Neg	Neg	Do not Know	Do not know	No	No	Health facility		No	Neg	Yes	None	vaginal unassisted	Alive		Male	1.5	1.5	30	mother's dates	labour ward		Yes	No		No	No	Yes	Discharged home with no morbidities		12
4	Nigeria	21	School certificate holders or grade II teachers certificate holders or equivalents	Unemployed, student, full time house-wives and subsistence farmers	Married	1	0	8	1	Neg	Neg	Do not Know	Do not know	No	No	Health facility		Yes	Neg	Yes	Partial_1-3doses	vaginal unassisted	Alive		Male	2.2	2.2	34	mother's dates	labour ward		No	No		No	No	Yes	Discharged home with no morbidities		7
4	Nigeria	32	School certificate holders or grade II teachers certificate holders or equivalents	Petty traders, labourers, messengers and similar grades	Married	5	0	4	2	Neg	Neg	Do not Know	Do not know	No	No	Health facility		Yes	Neg	Yes	Partial_1-3doses	vaginal unassisted	Alive		Female	1.4	1.4	31	mother's dates	labour ward		Yes	No		No	No	Yes	Discharged home with no morbidities		21
4	Nigeria	32	School certificate holders or grade II teachers certificate holders or equivalents	Petty traders, labourers, messengers and similar grades	Married	5	0	4	2	Neg	Neg	Do not Know	Do not know	No	No	Health facility		Yes	Neg	Yes	Partial_1-3doses	vaginal unassisted	Alive		Female	1.3	1.3	31	mother's dates	labour ward		Yes	No		No	No	Yes	Discharged home with no morbidities		21
4	Nigeria	31	School certificate holders or grade II teachers certificate holders or equivalents	Petty traders, labourers, messengers and similar grades	Married	5	0	5	2	Neg	Neg	Do not Know	Do not know	No	No	Health facility		No	Neg	Yes	None	CS	Alive		Female	2.2	2.2	36	mother's dates	referred from health facility		Yes	No		No	No	Yes	Discharged home with no morbidities		5
4	Nigeria	35	School certificate holders or grade II teachers certificate holders or equivalents	Unemployed, student, full time house-wives and subsistence farmers	Married	4	0	3	1	Neg	Neg	Neg	Do not know	No	No	Health facility		Yes	Neg	Yes	None	vaginal unassisted	Alive		Male	1.6	1.5	31	mother's dates	referred from health facility		Yes	No		No	No	Yes	Discharged home with no morbidities		16
4	Nigeria	31	School certificate holders or grade II teachers certificate holders or equivalents	Junior School teachers, drivers and artisans	Married	1	0	4	1	Neg	Neg	Neg	No	No	No	Health facility		No	Neg	Yes	None	vaginal unassisted	Alive		Male	2.25	2.25	37	mother's dates	labour ward		Yes	Yes		No	No	Yes	Discharged home with no morbidities		5
4	Nigeria	27	School certificate holders or grade II teachers certificate holders or equivalents	Junior School teachers, drivers and artisans	Married	1	0	0	1	Do not know	Do not Know	Do not Know	Do not know	Yes	No	Health facility		No	Neg	Yes	None	CS	Alive		Female	1.9	1.9	38	mother's dates	referred from health facility		Yes	No		No	No	Yes	Discharged home with no morbidities		7
4	Nigeria	28	School certificate holders or grade II teachers certificate holders or equivalents	Junior School teachers, drivers and artisans	Married	1	0	4	1	Neg	Neg	Do not Know	Do not know	Yes	No	Health facility		No	Neg	Yes	None	vaginal unassisted	Alive		Male	2	2	36	mother's dates	postnatal ward		Yes	Yes	Duodenal atresia	No	No	Yes	Transferred out		4
4	Nigeria	35	School certificate holders or grade II teachers certificate holders or equivalents	Petty traders, labourers, messengers and similar grades	Married	3	0	4	1	Neg	Neg	Do not Know	Do not know	Do not Know	Yes	Health facility		Yes	Neg	No	None	CS	Alive		Male	1.5	1.5	32	mother's dates	referred from health facility		Yes	No		No	No	Yes	Discharged home with no morbidities		17
4	Nigeria	30	School certificate holders or grade II teachers certificate holders or equivalents	Petty traders, labourers, messengers and similar grades	Married	3	0	2	1	Pos	Neg	Do not Know	Do not know	No	Yes	Health facility		Yes	Neg	No	None	vaginal unassisted	Alive		Male	1.8	1.8	99.9	mother's dates	referred from health facility		Yes	No		No	No	Yes	Discharged home with no morbidities		10
4	Nigeria	24	School certificate holders or grade II teachers certificate holders or equivalents	Petty traders, labourers, messengers and similar grades	Married	1	0	3	1	Neg	Neg	Neg	No	No	Yes	Health facility		No	Neg	Yes	None	vaginal unassisted	Alive		Female	1.5	1.5	30	mother's dates	referred from health facility		Yes	No		No	No	Yes	Discharged home with no morbidities		21
4	Nigeria	30	School certificate holders or grade II teachers certificate holders or equivalents	Petty traders, labourers, messengers and similar grades	Married	2	0	0	1	Neg	Neg	Do not Know	Do not know	No	No	Health facility		Yes	Neg	Yes	None	CS	Alive		Male	2.2	2.2	38	mother's dates	Other	THEATER	Yes	No		No	No	Yes	Discharged home with no morbidities		6
4	Nigeria	37	School certificate holders or grade II teachers certificate holders or equivalents	Petty traders, labourers, messengers and similar grades	Married	8	0	0	4	Neg	Neg	Do not Know	Do not know	No	No	Health facility		No	Neg	Yes	None	CS	Alive		Male	1.75	1.75	31	mother's dates	Other	THEATER	Yes	No		No	No	Yes	Discharged home with no morbidities		17
4	Nigeria	35	School certificate holders or grade II teachers certificate holders or equivalents	Petty traders, labourers, messengers and similar grades	Married	5	0	0	1	Neg	Neg	Do not Know	Do not know	No	No	Health facility		Yes	Neg	Yes	None	CS	Alive		Female	2	2	35	mother's dates	Other	THEATER	Yes	No		No	No	Yes	Discharged home with no morbidities		3
4	Nigeria	43	School certificate holders or grade II teachers certificate holders or equivalents	Junior School teachers, drivers and artisans	Married	4	0	0	4	Neg	Neg	Neg	No	No	No	Health facility		No	Neg	Yes	Full 4 doses	CS	Alive		Female	1.25	1.25	30	mother's dates	Other	THEATER	Yes	No		No	No	Yes	Discharged home with no morbidities		36
4	Nigeria	43	School certificate holders or grade II teachers certificate holders or equivalents	Junior School teachers, drivers and artisans	Married	4	0	6	4	Neg	Neg	Neg	No	No	No	Health facility		No	Neg	Yes	Full 4 doses	CS	Alive		Male	1.5	1.5	30	mother's dates	Other	THEATER	Yes	No		No	No	Yes	Discharged home with no morbidities		30
4	Nigeria	43	School certificate holders or grade II teachers certificate holders or equivalents	Junior School teachers, drivers and artisans	Married	4	0	6	4	Neg	Neg	Neg	No	No	No	Health facility		No	Neg	Yes	Full 4 doses	CS	Alive		Female	1.49	1.49	30	mother's dates	Other	THEATER	Yes	No		No	No	Yes	Discharged home with no morbidities		36
4	Nigeria	29	School certificate holders or grade II teachers certificate holders or equivalents	Junior School teachers, drivers and artisans	Married	3	0	3	1	Neg	Neg	Do not Know	Do not know	Yes	No	Health facility		No	Neg	Yes	None	CS	Alive		Male	1.3	1.3	30	mother's dates	Other	THEATER	Yes	No		No	No	Yes	Died		2
4	Nigeria	34	School certificate holders or grade II teachers certificate holders or equivalents	Junior School teachers, drivers and artisans	Married	2	0	4	1	Neg	Neg	Do not Know	Do not know	Yes	No	Health facility		No	Neg	Yes	None	CS	Alive		Male	1.6	1.6	30	mother's dates	Other	THEATER	Yes	No		No	No	Yes	Discharged home with no morbidities		16
4	Nigeria	37	School certificate holders or grade II teachers certificate holders or equivalents	Petty traders, labourers, messengers and similar grades	Married	5	0	4	2	Neg	Neg	Do not Know	Do not know	Yes	No	Health facility		No	Neg	Yes	None	CS	Alive		Female	1.85	1.85	35	mother's dates	Other	THEATER	Yes	No		No	No	Yes	Discharged home with no morbidities		1
4	Nigeria	38	School certificate holders or grade II teachers certificate holders or equivalents	Junior School teachers, drivers and artisans	Married	4	0	3	3	Neg	Neg	Do not Know	Do not know	No	Yes	Health facility		No	Neg	Yes	None	CS	Alive		Female	1.75	1.75	30	mother's dates	Other	THEATER	Yes	No		No	No	Yes	Discharged home with no morbidities		10
4	Nigeria	38	School certificate holders or grade II teachers certificate holders or equivalents	Junior School teachers, drivers and artisans	Married	4	0	3	3	Neg	Neg	Do not Know	Do not know	No	Yes	Health facility		No	Neg	Yes	None	CS	Alive		Female	1.75	1.75	30	mother's dates	Other	THEATER	Yes	No		No	No	Yes	Discharged home with no morbidities		11
4	Nigeria	38	School certificate holders or grade II teachers certificate holders or equivalents	Junior School teachers, drivers and artisans	Married	4	0	3	3	Neg	Neg	Do not Know	Do not know	No	Yes	Health facility		No	Neg	Yes	None	CS	Alive		Female	1.7	1.7	30	mother's dates	Other	THEATER	Yes	No		No	No	Yes	Discharged home with no morbidities		10
4	Nigeria	30	School certificate holders or grade II teachers certificate holders or equivalents	Petty traders, labourers, messengers and similar grades	Married	6	0	0	4	Neg	Neg	Do not Know	Do not know	No	Yes	Health facility		No	Neg	Yes	None	CS	Alive		Female	1.6	1.6	33	mother's dates	Other	THEATER	Yes	No		No	No	Yes	Discharged home with no morbidities		18
4	Nigeria	34	School certificate holders or grade II teachers certificate holders or equivalents	Junior School teachers, drivers and artisans	Married	8	1	3	3	Neg	Neg	Do not Know	Do not know	No	No	Health facility		No	Neg	Yes	None	CS	Alive		Male	1.5	1.5	34	mother's dates	Other	THEATER	Yes	No		No	No	Yes	Discharged home with no morbidities		20
4	Nigeria	34	School certificate holders or grade II teachers certificate holders or equivalents	Junior School teachers, drivers and artisans	Married	8	1	3	3	Neg	Neg	Do not Know	Do not know	No	No	Health facility		No	Neg	Yes	None	CS	Alive		Male	2	2	33	mother's dates	Other	THEATER	Yes	No		No	No	Yes	Discharged home with no morbidities		15
4	Nigeria	28	School certificate holders or grade II teachers certificate holders or equivalents	Petty traders, labourers, messengers and similar grades	Married	2	0	4	2	Neg	Neg	Do not Know	Do not know	No	No	Health facility		No	Neg	Yes	None	CS	Alive		Male	2.1	2.1	33	mother's dates	Other	THEATER	Yes	No		No	No	Yes	Discharged home with no morbidities		7
4	Nigeria	28	School certificate holders or grade II teachers certificate holders or equivalents	Petty traders, labourers, messengers and similar grades	Married	2	0	4	2	Neg	Neg	Do not Know	Do not know	No	No	Health facility		No	Neg	Yes	None	CS	Alive		Female	2.1	2.1	35	mother's dates	Other	THEATER	Yes	No		No	No	Yes	Discharged home with no morbidities		7
4	Nigeria	28	School certificate holders or grade II teachers certificate holders or equivalents	Petty traders, labourers, messengers and similar grades	Married	4	0	2	1	Neg	Neg	Neg	Do not know	No	No	Health facility		Yes	Neg	Yes	Partial_1-3doses	CS	Alive		Male	1.95	1.95	30	mother's dates	Other	THEATER	Yes	No		No	No	Yes	Discharged home with no morbidities		6
4	Nigeria	28	School certificate holders or grade II teachers certificate holders or equivalents	Junior School teachers, drivers and artisans	Married	2	0	0	1	Neg	Neg	Do not Know	Do not know	Yes	No	Health facility		No	Neg	Yes	Do not know	CS	Alive		Male	1.45	1.45	30	mother's dates	Other	THEATER	Yes	No		No	No	Yes	Discharged home with no morbidities		25
4	Nigeria	36	School certificate holders or grade II teachers certificate holders or equivalents	Petty traders, labourers, messengers and similar grades	Married	3	0	6	1	Neg	Neg	Neg	Do not know	Yes	No	Health facility		No	Neg	Yes	None	CS	Alive		Male	1.65	1.65	34	mother's dates	Other	THEATER	Yes	No		No	No	Yes	Discharged home with no morbidities		14
4	Nigeria	27	School certificate holders or grade II teachers certificate holders or equivalents	Petty traders, labourers, messengers and similar grades	Married	2	1	3	1	Neg	Neg	Do not Know	Do not know	No	Yes	Health facility		Yes	Neg	Yes	Partial_1-3doses	CS	Alive		Female	1.4	1.4	31	mother's dates	Other	THEATER	Yes	No		No	No	Yes	Discharged home with no morbidities		28
4	Nigeria	34	School certificate holders or grade II teachers certificate holders or equivalents	Petty traders, labourers, messengers and similar grades	Married	4	0	4	1	Neg	Neg	Do not Know	Do not know	No	Yes	Health facility		No	Neg	Yes	Partial_1-3doses	CS	Alive		Female	1.8	1.8	35	mother's dates	Other	THEATER	Yes	No		No	No	Yes	Discharged home with no morbidities		11
4	Nigeria	32	School certificate holders or grade II teachers certificate holders or equivalents	Unemployed, student, full time house-wives and subsistence farmers	Married	2	0	3	1	Do not know	Do not Know	Do not Know	Do not know	Do not Know	No	Health facility		No	Neg	Do not Know	None	vaginal unassisted	Alive		Female	2.8	2.8	39	mother's dates	home		Yes	No		No	No	No	Died	CARDIOPULMONARY ARREST	1
4	Nigeria	33	School certificate holders or grade II teachers certificate holders or equivalents	Petty traders, labourers, messengers and similar grades	Married	1	0	4	1	Neg	Neg	Do not Know	Do not know	No	No	Health facility		No	Neg	No	None	vaginal unassisted	Alive		Female	2.7	2.7	37	mother's dates	home		Yes	No		No	No	No	Died	CARDIOPULMONARY ARREST	2
4	Nigeria	30	School certificate holders or grade II teachers certificate holders or equivalents	Unemployed, student, full time house-wives and subsistence farmers	Married	9	0	4	1	Neg	Neg	Neg	Do not know	Yes	No	Health facility		No	Neg	Yes	Full 4 doses	CS	Alive		Male	1.52	1.52	33	mother's dates	Other	THEATER	Yes	No		No	No	No	Died	CARDIOPULMONARY ARREST	1
4	Nigeria	34	School certificate holders or grade II teachers certificate holders or equivalents	Junior School teachers, drivers and artisans	Married	4	0	0	1	Neg	Neg	Do not Know	Do not know	No	Yes	Health facility		Yes	Neg	Yes	Partial_1-3doses	CS	Alive		Female	1.2	1.2	27	early USS	Other	THEATER	Yes	No		Do not know	No	No	Died	CARDIOPULMONARY ARREST	2
4	Nigeria	38	School certificate holders or grade II teachers certificate holders or equivalents	Petty traders, labourers, messengers and similar grades	Married	3	0	5	1	Neg	Neg	Do not Know	Do not know	Yes	Yes	Health facility		No	Neg	Yes	Full 4 doses	CS	Alive		Female	1.25	1.25	30	mother's dates	Other	THEATER	Yes	No		Do not know	No	No	Died	CARDIOPULMONARY ARREST	2
4	Nigeria	39	School certificate holders or grade II teachers certificate holders or equivalents	Petty traders, labourers, messengers and similar grades	Married	4	0	0	2	Neg	Neg	Do not Know	Do not know	No	No	Health facility		No	Neg	Yes	None	vaginal unassisted	Alive		Female	1.15	1.15	27	mother's dates	labour ward		Yes	No		No	No	Yes	Died	CARDIOPULMONARY ARREST	3
4	Nigeria	28	School certificate holders or grade II teachers certificate holders or equivalents	Junior School teachers, drivers and artisans	Married	3	0	3	2	Neg	Neg	Do not Know	Do not know	No	No	Health facility		Yes	Neg	Yes	Partial_1-3doses	vaginal unassisted	Alive		Male	1.2	1.2	28	mother's dates	labour ward		Yes	No		No	No	Yes	Died	CARDIOPULMONARY ARREST	0
4	Nigeria	28	School certificate holders or grade II teachers certificate holders or equivalents	Junior School teachers, drivers and artisans	Married	3	0	3	2	Neg	Neg	Do not Know	Do not know	No	No	Health facility		Yes	Neg	Yes	Partial_1-3doses	vaginal unassisted	Alive		Female	1	1	28	mother's dates	labour ward		Yes	No		No	No	Yes	Died	CARDIOPULMONARY ARREST	0
4	Nigeria	28	School certificate holders or grade II teachers certificate holders or equivalents	Junior School teachers, drivers and artisans	Married	3	0	4	2	Neg	Neg	Do not Know	Do not know	No	No	Health facility		No	Neg	Yes	None	vaginal unassisted	Alive		Male	0.95	0.95	28	mother's dates	labour ward		Yes	No		No	No	Yes	Died	CARDIOPULMONARY ARREST	2
4	Nigeria	29	School certificate holders or grade II teachers certificate holders or equivalents	Junior School teachers, drivers and artisans	Married	1	0	1	1	Neg	Neg	Do not Know	Do not know	No	No	Health facility		No	Neg	Yes	None	vaginal unassisted	Alive		Male	1	1	27	mother's dates	labour ward		Yes	No		No	No	Yes	Died	CARDIOPULMONARY ARREST	47
4	Nigeria	35	School certificate holders or grade II teachers certificate holders or equivalents	Petty traders, labourers, messengers and similar grades	Married	3	0	6	2	Neg	Neg	Do not Know	Do not know	No	No	Health facility		Yes	Neg	Yes	None	vaginal unassisted	Alive		Male	1	1	29	mother's dates	labour ward		Yes	No		No	No	Yes	Died	CARDIOPULMONARY ARREST	27
4	Nigeria	35	School certificate holders or grade II teachers certificate holders or equivalents	Junior School teachers, drivers and artisans	Married	1	0	4	1	Neg	Neg	Do not Know	Do not know	Yes	No	Health facility		No	Neg	Yes	Partial_1-3doses	vaginal unassisted	Alive		Female	1.3	1.3	30	mother's dates	labour ward		Yes	No		No	No	Yes	Died	CARDIOPULMONARY ARREST	1
4	Nigeria	30	School certificate holders or grade II teachers certificate holders or equivalents	Petty traders, labourers, messengers and similar grades	Married	6	0	0	4	Neg	Neg	Do not Know	Do not know	No	Yes	Health facility		No	Neg	Yes	None	vaginal unassisted	Alive		Male	1.4	1.4	33	mother's dates	labour ward		Yes	No		No	No	Yes	Died	CARDIOPULMONARY ARREST	0
4	Nigeria	32	School certificate holders or grade II teachers certificate holders or equivalents	Junior School teachers, drivers and artisans	Married	3	0	4	1	Neg	Neg	Neg	Do not know	Yes	No	Health facility		No	Neg	No	None	CS	Alive		Female	2.2	2.2	35	mother's dates	Other	THEATER	Yes	No		No	No	Yes	Died	CARDIOPULMONARY ARREST	2
4	Nigeria	32	School certificate holders or grade II teachers certificate holders or equivalents	Petty traders, labourers, messengers and similar grades	Married	3	0	4	2	Neg	Neg	Do not Know	Do not know	No	No	Health facility		No	Neg	Yes	None	CS	Alive		Female	0.95	0.95	27	mother's dates	Other	THEATER	Yes	No		No	No	Yes	Died	CARDIOPULMONARY ARREST	3
4	Nigeria	30	School certificate holders or grade II teachers certificate holders or equivalents	Petty traders, labourers, messengers and similar grades	Married	2	0	0	1	Neg	Neg	Do not Know	Do not know	No	No	Health facility		Yes	Neg	Yes	None	CS	Alive		Female	0.95	0.95	28	mother's dates	Other	THEATER	Yes	No		No	No	Yes	Died	CARDIOPULMONARY ARREST	0
4	Nigeria	26	School certificate holders or grade II teachers certificate holders or equivalents	Petty traders, labourers, messengers and similar grades	Married	1	0	0	1	Neg	Neg	Do not Know	Do not know	No	No	Health facility		Yes	Neg	Yes	None	CS	Alive		Male	3.1	3.1	39	mother's dates	Other	THEATER	Yes	No		No	No	Yes	Died	CARDIOPULMONARY ARREST	1
4	Nigeria	29	School certificate holders or grade II teachers certificate holders or equivalents	Petty traders, labourers, messengers and similar grades	Married	4	0	3	1	Neg	Neg	Neg	Do not know	No	Yes	Health facility		No	Neg	Yes	Partial_1-3doses	CS	Alive		Female	1.75	1.75	31	mother's dates	Other	THEATER	Yes	No		No	No	Yes	Died	CARDIOPULMONARY ARREST	1
4	Nigeria	29	School certificate holders or grade II teachers certificate holders or equivalents	Petty traders, labourers, messengers and similar grades	Married	5	0	999	1	Neg	Neg	Do not Know	Do not know	No	No	Health facility		No	Neg	Yes	None	CS	Alive		Male	1.75	1.75	30	mother's dates	Other	THEATER	Yes	No		No	No	Yes	Died	CARDIOPULMONARY ARREST	5
4	Nigeria	27	School certificate holders or grade II teachers certificate holders or equivalents	Petty traders, labourers, messengers and similar grades	Married	4	0	1	1	Neg	Neg	Do not Know	Do not know	No	No	Health facility		No	Neg	Yes	None	vaginal unassisted	Alive		Female	0.9	0.9	26	mother's dates	labour ward		Yes	No		No	No	Yes	Died	RESPIRATORY DISTRESS SYNDROME	2
4	Nigeria	33	School certificate holders or grade II teachers certificate holders or equivalents	Petty traders, labourers, messengers and similar grades	Married	2	0	0	1	Neg	Neg	Do not Know	Do not know	No	No	Health facility		Yes	Neg	Yes	None	CS	Alive		Female	2.9	2.9	39	mother's dates	Other	THEATER	Yes	No		No	No	No	Died	SBA	1
4	Nigeria	28	School certificate holders or grade II teachers certificate holders or equivalents	Petty traders, labourers, messengers and similar grades	Married	2	0	2	1	Neg	Neg	Do not Know	No	No	No	Health facility		No	Neg	No	None	vaginal unassisted	Alive		Male	3.6	3.5	40	mother's dates	referred from health facility		Yes	No		No	No	No	Died	SEPSIS	10
4	Nigeria	26	School certificate holders or grade II teachers certificate holders or equivalents	Junior School teachers, drivers and artisans	Married	1	0	0	1	Neg	Neg	Do not Know	Do not know	No	No	Health facility		No	Neg	Yes	Do not know	vaginal unassisted	Alive		Male	1.4	1.4	32	mother's dates	labour ward		Yes	No		No	No	Yes	Died	SEPSIS	5
4	Nigeria	28	School certificate holders or grade II teachers certificate holders or equivalents	Junior School teachers, drivers and artisans	Married	3	0	4	2	Neg	Neg	Do not Know	Do not know	No	No	Health facility		No	Neg	Yes	None	vaginal unassisted	Alive		Male	0.9	0.9	28	mother's dates	labour ward		Yes	No		No	No	Yes	Died	SEPSIS	5
4	Nigeria	28	School certificate holders or grade II teachers certificate holders or equivalents	Junior School teachers, drivers and artisans	Married	3	0	9	1	Neg	Neg	Neg	No	No	No	Health facility		No	Neg	Yes	None	vaginal unassisted	Alive		Male	3.3	3.3	37	mother's dates	labour ward		Yes	No		Do not know	No	No	Died	SEVERE BIRTH ASPHYXIA	2
4	Nigeria	23	School certificate, (ordinary level (GCE) holders who have teaching or other professional training	Junior School teachers, drivers and artisans	Married	1	0	0	1	Neg	Neg	Do not Know	Do not know	Do not Know	No	Home		No	Neg	No	None	vaginal unassisted	Alive		Male	2.6	2.6	38	mother's dates	referred from health facility		Yes	No		No	No	No	Discharged home with no morbidities		10
4	Nigeria	30	School certificate, (ordinary level (GCE) holders who have teaching or other professional training	Unemployed, student, full time house-wives and subsistence farmers	Married	2	0	3	1	Neg	Neg	Do not Know	Do not know	No	No	Health facility		No	Neg	No	None	vaginal unassisted	Alive		Male	2.6	2.6	37	mother's dates	referred from health facility		Yes	No		No	No	No	Discharged home with no morbidities		20
4	Nigeria	41	School certificate, (ordinary level (GCE) holders who have teaching or other professional training	Intermediate grade public servant and senior school teachers	Married	5	0	8	2	Neg	Neg	Neg	Do not know	No	No	Health facility		No	Neg	Yes	None	CS	Alive		Female	2.34	2.34	35	mother's dates	Other	THEATER	Yes	No		No	No	No	Discharged home with no morbidities		8
4	Nigeria	28	School certificate, (ordinary level (GCE) holders who have teaching or other professional training	Junior School teachers, drivers and artisans	Married	4	1	3	2	Neg	Neg	Do not Know	Do not know	No	No	Health facility		No	Neg	Yes	None	vaginal unassisted	Alive		Male	1.65	1.65	28	mother's dates	referred from health facility		Yes	No		No	No	Yes	Discharged home with no morbidities		19
4	Nigeria	45	School certificate, (ordinary level (GCE) holders who have teaching or other professional training	Junior School teachers, drivers and artisans	Married	3	0	0	1	Neg	Neg	Do not Know	Do not know	Yes	No	Health facility		No	Neg	Yes	None	CS	Alive		Female	1.65	1.65	31	mother's dates	referred from health facility		Yes	No		No	No	Yes	Discharged home with no morbidities		10
4	Nigeria	31	School certificate, (ordinary level (GCE) holders who have teaching or other professional training	Petty traders, labourers, messengers and similar grades	Married	4	0	3	1	Neg	Neg	Neg	Do not know	Yes	No	Health facility		Yes	Neg	Yes	Partial_1-3doses	vaginal unassisted	Alive		Female	1.4	1.4	31	mother's dates	labour ward		Yes	No		No	No	Yes	Discharged home with no morbidities		17
4	Nigeria	28	School certificate, (ordinary level (GCE) holders who have teaching or other professional training	Junior School teachers, drivers and artisans	Married	4	0	0	1	Neg	Neg	Do not Know	Do not know	Yes	No	Health facility		No	Neg	Yes	None	CS	Alive		Female	1.7	1.7	34	mother's dates	Other	THEATER	Yes	No		No	No	Yes	Discharged home with no morbidities		7
4	Nigeria	31	School certificate, (ordinary level (GCE) holders who have teaching or other professional training	Intermediate grade public servant and senior school teachers	Married	4	0	2	2	Neg	Neg	Neg	Do not know	No	No	Health facility		No	Neg	Yes	None	CS	Alive		Female	1.95	1.95	34	early USS	Other	THEATER	Yes	No		No	No	Yes	Discharged home with no morbidities		6
4	Nigeria	23	School certificate, (ordinary level (GCE) holders who have teaching or other professional training	Intermediate grade public servant and senior school teachers	Married	2	0	7	1	Neg	Neg	Neg	Do not know	Yes	No	Health facility		No	Neg	Yes	Partial_1-3doses	CS	Alive		Female	2	2	31	mother's dates	Other	THEATER	Yes	No		No	No	Yes	Discharged home with no morbidities		12
4	Nigeria	25	SS 3 and primary 6 certificate	Petty traders, labourers, messengers and similar grades	Married	3	0	0	1	Neg	Neg	Do not Know	Do not know	No	No	Health facility		Yes	Neg	Yes	None	vaginal unassisted	Do not know/missing		Male	1.5	1.5	29	mother's dates	labour ward		Yes	No		Do not know	Do not Know	Do not Know	Do not know/missing		999
4	Nigeria	30	SS 3 and primary 6 certificate	Petty traders, labourers, messengers and similar grades	Married	3	0	0	1	Neg	Neg	Do not Know	Do not know	No	No	Health facility		Yes	Neg	Yes	None	vaginal unassisted	Do not know/missing		Female	0.75	0.75	26	mother's dates	referred from health facility	THEATER	Yes	No		Do not know	Do not Know	Do not Know	Do not know/missing		999
4	Nigeria	33	SS 3 and primary 6 certificate	Petty traders, labourers, messengers and similar grades	Married	4	0	0	1	Neg	Neg	Do not Know	Do not know	Yes	Yes	Home		No	Confirmed	No	None	vaginal unassisted	Alive		Male	3.5	3.5	38	mother's dates	home		Yes	No		No	No	No	Discharged home with no morbidities		8
4	Nigeria	27	SS 3 and primary 6 certificate	Petty traders, labourers, messengers and similar grades	Married	4	0	0	1	Do not know	Do not Know	Do not Know	Do not know	Do not Know	No	Health facility		Yes	Neg	No	None	vaginal unassisted	Alive		Male	3.2	3.2	38	mother's dates	referred from health facility		Yes	No		No	No	No	Discharged home with no morbidities		14
4	Nigeria	28	SS 3 and primary 6 certificate	Unemployed, student, full time house-wives and subsistence farmers	Married	2	0	3	1	Do not know	Do not Know	Do not Know	Do not know	Do not Know	No	Health facility		No	Neg	No	None	vaginal unassisted	Alive		Female	2.5	2.5	37	mother's dates	referred from health facility		Yes	No		No	No	No	Discharged home with no morbidities		18
4	Nigeria	18	SS 3 and primary 6 certificate	Unemployed, student, full time house-wives and subsistence farmers	Single	1	0	0	1	Do not know	Do not Know	Do not Know	Do not know	Do not Know	No	Other	Traditional birth attendant home	No	Neg	No	None	vaginal unassisted	Alive		Male	2.6	2.6	38	mother's dates	home		Yes	No		No	No	No	Discharged home with no morbidities		14
4	Nigeria	35	SS 3 and primary 6 certificate	Petty traders, labourers, messengers and similar grades	Married	2	0	0	1	Do not know	Do not Know	Do not Know	Do not know	Do not Know	No	Other	Traditional birth attendant home	No	Neg	No	None	vaginal unassisted	Alive		Female	3.2	3.2	40	mother's dates	home		Yes	No		No	No	No	Discharged home with no morbidities		10
4	Nigeria	24	SS 3 and primary 6 certificate	Petty traders, labourers, messengers and similar grades	Married	1	0	0	1	Do not know	Do not Know	Do not Know	Do not know	Do not Know	No	Health facility		No	Neg	No	None	vaginal unassisted	Alive		Male	3.6	3.6	37	mother's dates	referred from health facility		Yes	No		No	No	No	Discharged home with no morbidities		9
4	Nigeria	26	SS 3 and primary 6 certificate	Petty traders, labourers, messengers and similar grades	Married	2	0	0	1	Do not know	Do not Know	Do not Know	Do not know	Do not Know	No	Other	Traditional birth attendant home	No	Neg	No	None	vaginal unassisted	Alive		Female	3.4	3.4	38	mother's dates	home		Yes	No		No	No	No	Discharged home with no morbidities		16
4	Nigeria	24	SS 3 and primary 6 certificate	Petty traders, labourers, messengers and similar grades	Married	1	0	3	1	Neg	Neg	Do not Know	Do not know	Do not Know	No	Home		No	Neg	No	None	vaginal unassisted	Alive		Male	2.8	2.8	40	mother's dates	home		Yes	No		No	No	No	Discharged home with no morbidities		10
4	Nigeria	26	SS 3 and primary 6 certificate	Unemployed, student, full time house-wives and subsistence farmers	Married	1	0	2	1	Neg	Neg	Do not Know	Do not know	No	No	Health facility		No	Neg	Yes	None	vaginal unassisted	Alive		Female	1.5	1.5	31	mother's dates	referred from health facility		Yes	No		No	No	No	Discharged home with no morbidities		15
4	Nigeria	26	SS 3 and primary 6 certificate	Petty traders, labourers, messengers and similar grades	Married	3	0	4	1	Neg	Neg	Do not Know	Do not know	No	No	Health facility		No	Neg	No	None	vaginal unassisted	Alive		Female	2.8	2.8	36	mother's dates	referred from health facility		Yes	No		No	No	No	Discharged home with no morbidities		15
4	Nigeria	34	SS 3 and primary 6 certificate	Petty traders, labourers, messengers and similar grades	Married	3	0	2	1	Neg	Neg	Do not Know	Do not know	No	No	Health facility		No	Neg	Yes	None	vaginal unassisted	Alive		Male	2.9	2.9	38	mother's dates	referred from health facility		Yes	No		No	No	No	Discharged home with no morbidities		9
4	Nigeria	22	SS 3 and primary 6 certificate	Petty traders, labourers, messengers and similar grades	Married	1	0	0	1	Neg	Neg	Do not Know	Do not know	No	No	Health facility		Yes	Neg	Yes	Partial_1-3doses	vaginal unassisted	Alive		Female	2.3	2.3	33	mother's dates	labour ward		Yes	No		No	No	No	Discharged home with no morbidities		2
4	Nigeria	35	SS 3 and primary 6 certificate	Petty traders, labourers, messengers and similar grades	Married	5	0	4	1	Neg	Neg	Do not Know	Do not know	No	No	Health facility		Yes	Neg	Yes	None	vaginal unassisted	Alive		Female	3.5	3.5	39	mother's dates	referred from health facility		Yes	No		No	No	No	Discharged home with no morbidities		4
4	Nigeria	34	SS 3 and primary 6 certificate	Petty traders, labourers, messengers and similar grades	Married	4	0	5	1	Pos	Neg	Neg	Do not know	No	No	Health facility		No	Neg	Yes	None	vaginal unassisted	Alive		Female	2.75	2.75	36	mother's dates	labour ward		Yes	No		No	No	No	Discharged home with no morbidities		5
4	Nigeria	30	SS 3 and primary 6 certificate	Petty traders, labourers, messengers and similar grades	Married	2	0	3	1	Neg	Neg	Neg	No	No	No	Health facility		No	Neg	Yes	None	vaginal assisted	Alive		Male	2.4	2.4	39	mother's dates	referred from health facility		Yes	No		No	No	No	Discharged home with no morbidities		12
4	Nigeria	27	SS 3 and primary 6 certificate	Petty traders, labourers, messengers and similar grades	Married	1	0	0	1	Do not know	Do not Know	Do not Know	Do not know	Yes	No	Health facility		No	Neg	Yes	None	vaginal unassisted	Alive		Male	2.4	2.4	33	mother's dates	labour ward		Yes	No		No	No	No	Discharged home with no morbidities		5
4	Nigeria	24	SS 3 and primary 6 certificate	Petty traders, labourers, messengers and similar grades	Married	1	0	0	1	Neg	Neg	Do not Know	Do not know	Yes	No	Health facility		No	Neg	Yes	None	CS	Alive		Male	2.4	2.4	35	mother's dates	referred from health facility		Yes	No		No	No	No	Discharged home with no morbidities		14
4	Nigeria	30	SS 3 and primary 6 certificate	Petty traders, labourers, messengers and similar grades	Married	2	0	0	1	Neg	Neg	Do not Know	Do not know	Yes	No	Health facility		No	Neg	Yes	None	vaginal unassisted	Alive		Female	2.1	2.1	38	mother's dates	labour ward		No	No		No	No	No	Discharged home with no morbidities		0
4	Nigeria	29	SS 3 and primary 6 certificate	Petty traders, labourers, messengers and similar grades	Married	5	0	3	1	Neg	Neg	Do not Know	Do not know	Yes	No	Health facility		No	Neg	Yes	None	vaginal assisted	Alive		Male	3.25	3.25	40	mother's dates	labour ward		Yes	No		No	No	No	Discharged home with no morbidities		5
4	Nigeria	23	SS 3 and primary 6 certificate	Unemployed, student, full time house-wives and subsistence farmers	Married	1	0	0	1	Neg	Neg	Do not Know	Do not know	No	Yes	Health facility		No	Neg	Yes	None	vaginal unassisted	Alive		Female	0.8	0.8	28	mother's dates	referred from health facility		Yes	No		No	No	No	Died		12
4	Nigeria	26	SS 3 and primary 6 certificate	Petty traders, labourers, messengers and similar grades	Married	1	0	3	1	Neg	Neg	Neg	Do not know	No	Yes	Health facility		No	Neg	Yes	None	CS	Alive		Female	2.15	2.15	33	mother's dates	referred from health facility		Yes	No		No	No	No	Discharged home with no morbidities		10
4	Nigeria	30	SS 3 and primary 6 certificate	Petty traders, labourers, messengers and similar grades	Married	3	0	4	2	Neg	Neg	Do not Know	Do not know	No	No	Health facility		No	Neg	Yes	None	CS	Alive		Female	2.25	2.25	36	mother's dates	Other	THEATER	Yes	No		No	No	No	Discharged home with no morbidities		4
4	Nigeria	30	SS 3 and primary 6 certificate	Petty traders, labourers, messengers and similar grades	Married	3	0	4	2	Neg	Neg	Do not Know	Do not know	No	No	Health facility		No	Neg	Yes	None	CS	Alive		Female	2.45	2.45	36	mother's dates	Other	THEATER	Yes	No		No	No	No	Discharged home with no morbidities		4
4	Nigeria	32	SS 3 and primary 6 certificate	Petty traders, labourers, messengers and similar grades	Married	3	0	3	1	Neg	Pos	Do not Know	Do not know	Yes	No	Health facility		No	Neg	Yes	None	CS	Alive		Male	2.4	2.4	37	mother's dates	Other	THEATER	No	No		No	No	No	Discharged home with no morbidities		2
4	Nigeria	32	SS 3 and primary 6 certificate	Petty traders, labourers, messengers and similar grades	Married	8	0	0	1	Neg	Neg	Do not Know	Do not know	No	No	Health facility		No	Neg	Yes	Do not know	CS	Alive		Female	2.4	2.4	35	mother's dates	Other	THEATER	No	No		No	No	No	Discharged home with no morbidities		1
4	Nigeria	27	SS 3 and primary 6 certificate	Petty traders, labourers, messengers and similar grades	Married	3	0	3	1	Neg	Neg	Do not Know	Do not know	No	No	Health facility		No	Neg	Yes	None	vaginal unassisted	Alive		Female	3	3	40	mother's dates	Other	THEATER	Yes	No		No	No	No	Transferred out		6
4	Nigeria	29	SS 3 and primary 6 certificate	Petty traders, labourers, messengers and similar grades	Married	4	0	4	1	Neg	Neg	Do not Know	Do not know	No	No	Health facility		Yes	Neg	Yes	None	CS	Alive		Male	2.3	2.3	36	mother's dates	Other	THEATER	Yes	No		No	No	No	Discharged home with no morbidities		3
4	Nigeria	35	SS 3 and primary 6 certificate	Petty traders, labourers, messengers and similar grades	Married	6	0	0	2	Neg	Neg	Neg	Do not know	No	No	Health facility		No	Neg	Yes	None	CS	Alive		Female	2.2	2.2	40	mother's dates	Other	THEATER	Yes	No		No	No	No	Discharged home with no morbidities		3
4	Nigeria	18	SS 3 and primary 6 certificate	Unemployed, student, full time house-wives and subsistence farmers	Single	1	0	0	1	Neg	Neg	Do not Know	Do not know	Yes	No	Health facility		No	Neg	Yes	None	CS	Alive		Male	2.25	2.25	37	mother's dates	Other	THEATER	No	No		No	No	No	Discharged home with no morbidities		1
4	Nigeria	30	SS 3 and primary 6 certificate	Petty traders, labourers, messengers and similar grades	Married	4	0	0	2	Neg	Neg	Do not Know	Do not know	No	Yes	Health facility		No	Neg	Yes	None	CS	Alive		Male	2.45	2.45	35	mother's dates	Other	THEATER	Yes	No		No	No	No	Discharged home with no morbidities		4
4	Nigeria	25	SS 3 and primary 6 certificate	Petty traders, labourers, messengers and similar grades	Married	4	0	0	1	Neg	Neg	Do not Know	Do not know	No	No	Health facility		No	Neg	Yes	None	CS	Alive		Male	1.75	1.75	34	mother's dates	Other	THEATER	Yes	No		No	No	No	Discharged home with no morbidities		8
4	Nigeria	35	SS 3 and primary 6 certificate	Petty traders, labourers, messengers and similar grades	Married	5	0	0	1	Neg	Neg	Do not Know	Do not know	Yes	No	Health facility		Yes	Confirmed	Yes	None	vaginal unassisted	Alive		Male	2	2	34	mother's dates	labour ward		Yes	No		No	No	Yes	Discharged home with no morbidities		9
4	Nigeria	25	SS 3 and primary 6 certificate	Unemployed, student, full time house-wives and subsistence farmers	Married	2	0	0	2	Neg	Neg	Do not Know	Do not know	No	No	Health facility		No	Do not know	Yes	None	vaginal unassisted	Alive		Male	1.2	1.2	30	mother's dates	labour ward		Yes	Do not know		No	No	Yes	Discharged home with no morbidities		18
4	Nigeria	33	SS 3 and primary 6 certificate	Petty traders, labourers, messengers and similar grades	Married	5	0	2	1	Do not know	Do not Know	Do not Know	Do not know	Do not Know	No	Health facility		Yes	Neg	No	None	vaginal unassisted	Alive		Female	1.8	1.8	32	mother's dates	referred from health facility		Yes	No		No	No	Yes	Discharged home with no morbidities		16
4	Nigeria	35	SS 3 and primary 6 certificate	Petty traders, labourers, messengers and similar grades	Married	3	0	0	1	Do not know	Do not Know	Do not Know	Do not know	Do not Know	No	Health facility		Yes	Neg	No	None	vaginal unassisted	Alive		Male	2.25	2.25	38	mother's dates	referred from health facility		Yes	No		No	No	Yes	Discharged home with no morbidities		6
4	Nigeria	45	SS 3 and primary 6 certificate	Unemployed, student, full time house-wives and subsistence farmers	Married	10	0	2	2	Do not know	Do not Know	Do not Know	Do not know	No	No	Health facility		No	Neg	Yes	None	vaginal unassisted	Alive		Female	1.9	1.9	34	mother's dates	labour ward		Yes	No		No	No	Yes	Discharged home with no morbidities		8
4	Nigeria	45	SS 3 and primary 6 certificate	Unemployed, student, full time house-wives and subsistence farmers	Married	10	0	2	2	Do not know	Do not Know	Do not Know	Do not know	No	No	Health facility		No	Neg	Yes	None	vaginal unassisted	Alive		Female	1.7	1.7	34	mother's dates	labour ward		Yes	No		No	No	Yes	Discharged home with no morbidities		8
4	Nigeria	25	SS 3 and primary 6 certificate	Petty traders, labourers, messengers and similar grades	Married	1	0	4	1	Neg	Neg	Do not Know	Do not know	No	No	Health facility		Yes	Neg	Yes	None	vaginal unassisted	Alive		Male	1.4	1.4	27	mother's dates	labour ward		Yes	No		No	No	Yes	Discharged home with no morbidities		36
4	Nigeria	35	SS 3 and primary 6 certificate	Petty traders, labourers, messengers and similar grades	Married	1	0	4	1	Neg	Neg	Do not Know	Do not know	No	No	Health facility		Yes	Neg	Yes	None	vaginal unassisted	Alive		Female	0.8	0.8	25	mother's dates	labour ward		Yes	No		No	No	Yes	Do not know/missing		999
4	Nigeria	39	SS 3 and primary 6 certificate	Petty traders, labourers, messengers and similar grades	Married	6	0	0	1	Neg	Neg	Do not Know	Do not know	No	No	Health facility		No	Neg	Yes	None	vaginal unassisted	Alive		Female	0.7	0.7	27	mother's dates	labour ward		Yes	No		Do not know	No	Yes	Transferred out		49
4	Nigeria	37	SS 3 and primary 6 certificate	Petty traders, labourers, messengers and similar grades	Married	6	0	2	1	Neg	Neg	Do not Know	Do not know	No	No	Health facility		No	Neg	Yes	Partial_1-3doses	vaginal unassisted	Alive		Male	1.5	1.5	29	mother's dates	labour ward		Yes	No		No	No	Yes	Discharged home with no morbidities		24
4	Nigeria	30	SS 3 and primary 6 certificate	Petty traders, labourers, messengers and similar grades	Married	1	0	3	1	Neg	Neg	Do not Know	Do not know	No	No	Health facility		No	Neg	Yes	None	vaginal unassisted	Alive		Male	1	1	26	mother's dates	labour ward		Yes	No		No	No	Yes	Transferred out		29
4	Nigeria	38	SS 3 and primary 6 certificate	Petty traders, labourers, messengers and similar grades	Married	6	0	0	2	Neg	Neg	Do not Know	Do not know	No	No	Health facility		No	Neg	Yes	None	vaginal unassisted	Alive		Male	1	1	28	mother's dates	labour ward		Yes	No		No	No	Yes	Discharged home with no morbidities		44
4	Nigeria	25	SS 3 and primary 6 certificate	Petty traders, labourers, messengers and similar grades	Married	3	0	2	1	Neg	Neg	Do not Know	Do not know	No	No	Health facility		No	Neg	Yes	None	vaginal unassisted	Alive		Female	1.5	1.5	28	mother's dates	labour ward		Yes	No		No	No	Yes	Discharged home with no morbidities		20
4	Nigeria	35	SS 3 and primary 6 certificate	Petty traders, labourers, messengers and similar grades	Married	2	0	0	1	Neg	Neg	Do not Know	Do not know	No	No	Health facility		No	Neg	Yes	None	vaginal unassisted	Alive		Male	1.5	1.5	29	mother's dates	labour ward		Yes	No		No	No	Yes	Discharged home with no morbidities		22
4	Nigeria	32	SS 3 and primary 6 certificate	Petty traders, labourers, messengers and similar grades	Married	2	0	2	1	Neg	Neg	Do not Know	Do not know	No	No	Health facility		No	Neg	Yes	None	vaginal unassisted	Alive		Male	1.35	1.35	29	mother's dates	referred from health facility		Yes	No		No	No	Yes	Discharged home with no morbidities		17
4	Nigeria	22	SS 3 and primary 6 certificate	Petty traders, labourers, messengers and similar grades	Married	2	0	3	1	Neg	Neg	Do not Know	Do not know	No	No	Health facility		No	Neg	Do not Know	None	vaginal unassisted	Alive		Male	1.2	1.2	31	mother's dates	referred from health facility		Yes	No		No	No	Yes	Discharged home with no morbidities		28
4	Nigeria	31	SS 3 and primary 6 certificate	Petty traders, labourers, messengers and similar grades	Married	6	0	5	1	Neg	Neg	Do not Know	Do not know	No	No	Health facility		No	Neg	Yes	None	vaginal unassisted	Alive		Male	1.9	1.9	32	mother's dates	labour ward		Yes	No		No	No	Yes	Discharged home with no morbidities		12
4	Nigeria	24	SS 3 and primary 6 certificate	Petty traders, labourers, messengers and similar grades	Married	1	0	0	1	Neg	Neg	Do not Know	Do not know	No	No	Health facility		Yes	Neg	Yes	None	vaginal unassisted	Alive		Female	1.6	1.6	34	mother's dates	labour ward		Yes	No		No	No	Yes	Discharged home with no morbidities		11
4	Nigeria	23	SS 3 and primary 6 certificate	Petty traders, labourers, messengers and similar grades	Married	1	0	5	1	Neg	Neg	Do not Know	Do not know	No	No	Health facility		No	Neg	Yes	None	vaginal unassisted	Alive		Female	1.9	1.9	37	mother's dates	labour ward		Yes	No		No	No	Yes	Discharged home with no morbidities		3
4	Nigeria	29	SS 3 and primary 6 certificate	Petty traders, labourers, messengers and similar grades	Married	2	0	0	1	Neg	Neg	Do not Know	Do not know	No	No	Health facility		No	Neg	Yes	None	vaginal unassisted	Alive		Male	1.6	1.6	31	mother's dates	labour ward		Yes	No		No	No	Yes	Discharged home with no morbidities		32
4	Nigeria	25	SS 3 and primary 6 certificate	Unemployed, student, full time house-wives and subsistence farmers	Married	2	0	0	2	Neg	Neg	Do not Know	Do not know	No	No	Health facility		No	Neg	Yes	None	vaginal unassisted	Alive		Female	1.4	1.4	31	mother's dates	labour ward		Yes	No		No	No	Yes	Discharged home with no morbidities		25
4	Nigeria	25	SS 3 and primary 6 certificate	Petty traders, labourers, messengers and similar grades	Married	4	0	0	1	Neg	Neg	Do not Know	Do not know	No	No	Health facility		No	Neg	Yes	None	vaginal unassisted	Alive		Male	2	2	33	mother's dates	labour ward		Yes	No		No	No	Yes	Discharged home with morbidities		6
4	Nigeria	29	SS 3 and primary 6 certificate	Petty traders, labourers, messengers and similar grades	Married	4	0	0	1	Neg	Neg	Do not Know	Do not know	No	No	Health facility		No	Neg	Yes	None	vaginal unassisted	Alive		Male	1.7	1.7	33	mother's dates	labour ward		Yes	No		No	No	Yes	Discharged home with no morbidities		9
4	Nigeria	22	SS 3 and primary 6 certificate	Unemployed, student, full time house-wives and subsistence farmers	Married	1	0	3	1	Neg	Neg	Do not Know	No	No	No	Health facility		No	Neg	Yes	None	vaginal unassisted	Alive		Male	1.9	1.9	35	mother's dates	referred from health facility		Yes	No		No	No	Yes	Discharged home with no morbidities		8
4	Nigeria	30	SS 3 and primary 6 certificate	Petty traders, labourers, messengers and similar grades	Married	9	0	0	2	Neg	Neg	Do not Know	Do not know	No	No	Health facility		Yes	Neg	Yes	None	vaginal unassisted	Alive		Male	1.9	1.9	34	mother's dates	labour ward		Yes	No		No	No	Yes	Discharged home with no morbidities		5
4	Nigeria	28	SS 3 and primary 6 certificate	Petty traders, labourers, messengers and similar grades	Married	3	0	4	1	Neg	Neg	Do not Know	Do not know	No	No	Health facility		No	Neg	Yes	None	vaginal unassisted	Alive		Female	2.4	2.4	33	mother's dates	labour ward		Yes	No		No	No	Yes	Discharged home with no morbidities		9
4	Nigeria	31	SS 3 and primary 6 certificate	Petty traders, labourers, messengers and similar grades	Married	2	0	0	1	Neg	Neg	Do not Know	Do not know	No	No	Health facility		No	Neg	Yes	None	CS	Alive		Female	1.68	1.68	32	mother's dates	labour ward		Yes	No		No	No	Yes	Discharged home with no morbidities		9
4	Nigeria	27	SS 3 and primary 6 certificate	Petty traders, labourers, messengers and similar grades	Married	1	0	3	1	Neg	Neg	Do not Know	Do not know	No	No	Health facility		No	Neg	Yes	None	vaginal unassisted	Alive		Female	1.9	1.9	33	mother's dates	labour ward		Yes	No		No	No	Yes	Discharged home with no morbidities		7
4	Nigeria	30	SS 3 and primary 6 certificate	Petty traders, labourers, messengers and similar grades	Married	9	0	0	2	Neg	Neg	Do not Know	Do not know	No	No	Health facility		Yes	Neg	Yes	None	vaginal unassisted	Alive		Male	2.4	2.4	34	mother's dates	labour ward		Yes	No		No	No	Yes	Discharged home with no morbidities		2
4	Nigeria	24	SS 3 and primary 6 certificate	Petty traders, labourers, messengers and similar grades	Married	3	2	5	1	Neg	Neg	Do not Know	Do not know	No	No	Health facility		No	Neg	Do not Know	None	CS	Alive		Female	2.8	2.8	38	mother's dates	referred from health facility		Yes	No		No	No	Yes	Discharged home with no morbidities		8
4	Nigeria	25	SS 3 and primary 6 certificate	Petty traders, labourers, messengers and similar grades	Married	2	0	0	1	Neg	Neg	Do not Know	Do not know	No	No	Health facility		No	Neg	Yes	None	CS	Alive		Female	2.3	2.3	34	mother's dates	referred from health facility		Yes	No		No	No	Yes	Discharged home with no morbidities		5
4	Nigeria	26	SS 3 and primary 6 certificate	Petty traders, labourers, messengers and similar grades	Married	1	0	4	1	Neg	Neg	Do not Know	No	No	No	Health facility		Yes	Neg	Yes	None	vaginal unassisted	Alive		Female	0.65	0.65	24	mother's dates	referred from health facility		Yes	No		No	No	Yes	Died		5
4	Nigeria	29	SS 3 and primary 6 certificate	Petty traders, labourers, messengers and similar grades	Married	3	0	0	1	Neg	Neg	Do not Know	Do not know	No	No	Health facility		Yes	Neg	Yes	None	vaginal unassisted	Alive		Male	1.5	1.5	29	mother's dates	labour ward		Yes	No		No	No	Yes	Discharged home with no morbidities		21
4	Nigeria	30	SS 3 and primary 6 certificate	Petty traders, labourers, messengers and similar grades	Married	3	0	0	1	Pos	Neg	Do not Know	Do not know	No	No	Health facility		No	Neg	Yes	Do not know	vaginal unassisted	Alive		Female	1.9	1.9	29	mother's dates	labour ward		Yes	No		No	No	Yes	Discharged home with no morbidities		17
4	Nigeria	38	SS 3 and primary 6 certificate	Petty traders, labourers, messengers and similar grades	Married	5	0	2	1	Neg	Neg	Do not Know	Do not know	No	No	Health facility		No	Neg	Yes	None	vaginal unassisted	Alive		Female	1.8	1.8	37	mother's dates	labour ward		Yes	No		No	No	Yes	Discharged home with no morbidities		10
4	Nigeria	25	SS 3 and primary 6 certificate	Petty traders, labourers, messengers and similar grades	Married	8	0	8	2	Neg	Neg	Do not Know	Do not know	No	No	Health facility		No	Neg	Yes	None	vaginal unassisted	Alive		Female	1.8	1.8	32	mother's dates	labour ward		Yes	Yes	Cloacal Extrophy	Do not know	No	Yes	Transferred out		5
4	Nigeria	25	SS 3 and primary 6 certificate	Petty traders, labourers, messengers and similar grades	Married	5	0	8	2	Neg	Neg	Do not Know	No	No	No	Health facility		No	Neg	Yes	None	vaginal unassisted	Alive		Male	2.1	2.1	35	mother's dates	labour ward		Yes	No		No	No	Yes	Transferred out		5
4	Nigeria	25	SS 3 and primary 6 certificate	Petty traders, labourers, messengers and similar grades	Married	1	0	0	1	Neg	Neg	Do not Know	Do not know	No	No	Health facility		No	Neg	Yes	None	vaginal unassisted	Alive		Male	2	2	32	mother's dates	labour ward		Yes	No		No	No	Yes	Discharged home with no morbidities		8
4	Nigeria	22	SS 3 and primary 6 certificate	Petty traders, labourers, messengers and similar grades	Married	2	0	0	1	Neg	Neg	Do not Know	Do not know	No	No	Health facility		No	Neg	Yes	None	vaginal unassisted	Alive		Female	2.7	2.7	36	mother's dates	labour ward		Yes	No		No	No	Yes	Discharged home with no morbidities		8
4	Nigeria	24	SS 3 and primary 6 certificate	Petty traders, labourers, messengers and similar grades	Married	4	0	3	1	Neg	Pos	Do not Know	Do not know	No	No	Health facility		No	Neg	Yes	Partial_1-3doses	vaginal unassisted	Alive		Male	1.8	1.8	32	mother's dates	labour ward		Yes	No		No	No	Yes	Discharged home with no morbidities		13
4	Nigeria	38	SS 3 and primary 6 certificate	Petty traders, labourers, messengers and similar grades	Married	6	0	0	2	Neg	Neg	Neg	Do not know	No	No	Health facility		No	Neg	Yes	None	vaginal unassisted	Alive		Male	1	1	28	mother's dates	labour ward		Yes	No		No	No	Yes	Discharged home with no morbidities		43
4	Nigeria	24	SS 3 and primary 6 certificate	Unemployed, student, full time house-wives and subsistence farmers	Married	2	0	4	2	Neg	Neg	Neg	No	No	No	Health facility		No	Neg	Yes	None	vaginal unassisted	Alive		Female	1.9	1.7	30	mother's dates	referred from health facility		Yes	No		No	No	Yes	Discharged home with no morbidities		16
4	Nigeria	24	SS 3 and primary 6 certificate	Unemployed, student, full time house-wives and subsistence farmers	Married	2	0	4	2	Neg	Neg	Neg	No	No	No	Health facility		No	Neg	Yes	None	vaginal unassisted	Alive		Male	2.1	2.1	30	mother's dates	referred from health facility		Yes	No		No	No	Yes	Discharged home with no morbidities		16
4	Nigeria	40	SS 3 and primary 6 certificate	Petty traders, labourers, messengers and similar grades	Married	5	0	0	1	Neg	Neg	Neg	Do not know	No	No	Health facility		No	Neg	Yes	None	vaginal unassisted	Alive		Female	2.3	2.3	40	mother's dates	labour ward		Yes	No		No	No	Yes	Absconded/discharge against medical advi		3
4	Nigeria	35	SS 3 and primary 6 certificate	Petty traders, labourers, messengers and similar grades	Married	4	0	6	1	Neg	Neg	Do not Know	Do not know	Yes	No	Health facility		No	Neg	Yes	None	vaginal unassisted	Alive		Female	1	1	32	mother's dates	labour ward		Yes	No		No	No	Yes	Discharged home with no morbidities		31
4	Nigeria	28	SS 3 and primary 6 certificate	Unemployed, student, full time house-wives and subsistence farmers	Married	2	0	10	1	Neg	Neg	Do not Know	Do not know	Yes	No	Health facility		No	Neg	Yes	None	vaginal unassisted	Alive		Male	1.6	1.6	37	Ballard or other charts	labour ward		Yes	No		No	No	Yes	Discharged home with no morbidities		10
4	Nigeria	25	SS 3 and primary 6 certificate	Petty traders, labourers, messengers and similar grades	Married	3	0	3	2	Neg	Neg	Do not Know	Do not know	Yes	No	Health facility		Yes	Neg	Yes	None	CS	Alive		Male	1.7	1.7	32	mother's dates	referred from health facility		Yes	No		No	No	Yes	Absconded/discharge against medical advi		3
4	Nigeria	35	SS 3 and primary 6 certificate	Petty traders, labourers, messengers and similar grades	Married	4	0	6	1	Neg	Neg	Do not Know	Do not know	Yes	No	Health facility		No	Neg	Yes	None	vaginal unassisted	Alive		Female	1.3	1.3	35	mother's dates	labour ward		Yes	No		No	No	Yes	Discharged home with no morbidities		12
4	Nigeria	35	SS 3 and primary 6 certificate	Unemployed, student, full time house-wives and subsistence farmers	Married	5	0	3	1	Neg	Neg	Do not Know	Do not know	Yes	No	Health facility		Yes	Neg	Yes	None	vaginal unassisted	Alive		Male	2	2	34	mother's dates	labour ward		Yes	No		No	No	Yes	Discharged home with no morbidities		9
4	Nigeria	34	SS 3 and primary 6 certificate	Petty traders, labourers, messengers and similar grades	Married	3	0	3	1	Neg	Neg	Do not Know	Do not know	Yes	No	Health facility		No	Neg	Yes	None	Do not Know	Alive		Male	2.3	2.3	38	mother's dates	labour ward		Yes	No		No	No	Yes	Discharged home with no morbidities		5
4	Nigeria	37	SS 3 and primary 6 certificate	Petty traders, labourers, messengers and similar grades	Married	3	0	3	1	Neg	Neg	Do not Know	Do not know	Yes	No	Health facility		No	Neg	Yes	None	vaginal unassisted	Alive		Female	2.2	2.2	35	mother's dates	labour ward		Yes	No		No	No	Yes	Discharged home with no morbidities		4
4	Nigeria	41	SS 3 and primary 6 certificate	Petty traders, labourers, messengers and similar grades	Married	5	0	0	1	Neg	Neg	Do not Know	Do not know	Yes	No	Health facility		No	Neg	Yes	Partial_1-3doses	vaginal unassisted	Alive		Female	0.9	0.9	27	mother's dates	labour ward		Yes	No		No	No	Yes	Died		2
4	Nigeria	28	SS 3 and primary 6 certificate	Petty traders, labourers, messengers and similar grades	Married	2	0	0	1	Do not know	Do not Know	Do not Know	Do not know	Do not Know	Yes	Home		No	Neg	No	None	vaginal unassisted	Alive		Female	1.35	1.35	30	mother's dates	home		Yes	No		No	No	Yes	Discharged home with no morbidities		6
4	Nigeria	36	SS 3 and primary 6 certificate	Petty traders, labourers, messengers and similar grades	Married	6	0	2	1	Neg	Neg	Do not Know	Do not know	No	Yes	Health facility		No	Neg	Yes	None	vaginal unassisted	Alive		Female	0.95	0.95	28	mother's dates	labour ward		Yes	No		No	No	Yes	Discharged home with no morbidities		53
4	Nigeria	30	SS 3 and primary 6 certificate	Petty traders, labourers, messengers and similar grades	Married	2	0	0	1	Neg	Neg	Neg	Do not know	No	Yes	Health facility		No	Neg	Yes	None	CS	Alive		Male	2.4	2.2	36	mother's dates	referred from health facility		Yes	No		No	No	Yes	Discharged home with no morbidities		7
4	Nigeria	25	SS 3 and primary 6 certificate	Petty traders, labourers, messengers and similar grades	Married	2	0	3	1	Neg	Neg	Do not Know	Do not know	Do not Know	No	Other	Traditional birth attendant home	No	Neg	No	None	vaginal unassisted	Alive		Male	999	3.2	40	mother's dates	Other	TBA	Yes	No		No	No	Yes	Discharged home with no morbidities		8
4	Nigeria	39	SS 3 and primary 6 certificate	Petty traders, labourers, messengers and similar grades	Married	6	0	3	4	Neg	Neg	Do not Know	Do not know	Yes	No	Health facility		No	Confirmed	Yes	Do not know	CS	Alive		Male	1.45	1.45	31	mother's dates	Other	THEATER	Yes	No		No	No	Yes	Discharged home with no morbidities		25
4	Nigeria	26	SS 3 and primary 6 certificate	Petty traders, labourers, messengers and similar grades	Married	3	0	0	2	Neg	Neg	Do not Know	Do not know	No	No	Health facility		Yes	Neg	Yes	None	CS	Alive		Male	1	1	28	mother's dates	Other	THEATER	Yes	No		No	No	Yes	Discharged home with no morbidities		55
4	Nigeria	37	SS 3 and primary 6 certificate	Petty traders, labourers, messengers and similar grades	Married	8	0	0	4	Neg	Neg	Do not Know	Do not know	No	No	Health facility		No	Neg	Yes	Partial_1-3doses	Do not Know	Alive		Female	1.2	1.2	31	mother's dates	Other	THEATER	Yes	No		No	No	Yes	Discharged home with no morbidities		44
4	Nigeria	37	SS 3 and primary 6 certificate	Petty traders, labourers, messengers and similar grades	Married	8	0	0	4	Neg	Neg	Do not Know	Do not know	No	No	Health facility		No	Neg	Yes	None	CS	Alive		Male	1.7	1.7	31	mother's dates	Other	THEATER	Yes	No		No	No	Yes	Discharged home with no morbidities		17
4	Nigeria	33	SS 3 and primary 6 certificate	Petty traders, labourers, messengers and similar grades	Married	2	0	3	1	Neg	Neg	Do not Know	Do not know	No	No	Health facility		No	Neg	Yes	None	CS	Alive		Female	2.1	2.1	30	mother's dates	Other	THEATER	Yes	No		No	No	Yes	Discharged home with no morbidities		6
4	Nigeria	31	SS 3 and primary 6 certificate	Petty traders, labourers, messengers and similar grades	Married	3	0	4	1	Neg	Neg	Do not Know	Do not know	No	No	Health facility		Yes	Neg	Yes	None	CS	Alive		Female	2	2	34	mother's dates	Other	THEATER	Yes	No		No	No	Yes	Discharged home with no morbidities		5
4	Nigeria	43	SS 3 and primary 6 certificate	Petty traders, labourers, messengers and similar grades	Married	4	0	0	4	Neg	Neg	Neg	No	No	No	Health facility		No	Neg	Yes	Full 4 doses	CS	Alive		Female	1.05	1.05	30	mother's dates	Other	THEATER	No	No		No	No	Yes	Discharged home with no morbidities		45
4	Nigeria	41	SS 3 and primary 6 certificate	Petty traders, labourers, messengers and similar grades	Married	3	0	0	1	Neg	Neg	Neg	Do not know	No	No	Health facility		Yes	Neg	No	Partial_1-3doses	CS	Alive		Female	2.15	2.15	33	mother's dates	Other	THEATER	Yes	No		No	No	Yes	Discharged home with no morbidities		7
4	Nigeria	39	SS 3 and primary 6 certificate	Petty traders, labourers, messengers and similar grades	Married	6	0	3	4	Neg	Neg	Do not Know	Do not know	Yes	No	Health facility		No	Neg	Yes	None	CS	Alive		Male	1.2	1.2	31	mother's dates	Other	THEATER	Yes	No		No	No	Yes	Discharged home with no morbidities		25
4	Nigeria	27	SS 3 and primary 6 certificate	Petty traders, labourers, messengers and similar grades	Married	2	0	5	2	Neg	Neg	Do not Know	Do not know	Yes	No	Health facility		No	Neg	Yes	Partial_1-3doses	CS	Alive		Male	1	1	30	mother's dates	Other	THEATER	Yes	No		No	No	Yes	Discharged home with no morbidities		41
4	Nigeria	39	SS 3 and primary 6 certificate	Petty traders, labourers, messengers and similar grades	Married	6	0	3	4	Neg	Neg	Do not Know	Do not know	Yes	No	Health facility		No	Neg	Yes	None	CS	Alive		Female	1.4	1.4	31	mother's dates	Other	THEATER	Yes	No		No	No	Yes	Discharged home with no morbidities		25
4	Nigeria	38	SS 3 and primary 6 certificate	Petty traders, labourers, messengers and similar grades	Married	1	0	4	1	Neg	Neg	Do not Know	Do not know	Yes	No	Health facility		No	Neg	No	None	CS	Alive		Male	1.25	1.25	32	mother's dates	Other	THEATER	Yes	No		No	No	Yes	Discharged home with no morbidities		26
4	Nigeria	24	SS 3 and primary 6 certificate	Petty traders, labourers, messengers and similar grades	Married	2	0	4	2	Neg	Neg	Do not Know	Do not know	Yes	No	Health facility		No	Neg	Yes	None	CS	Alive		Male	1.55	1.55	33	mother's dates	Other	THEATER	Yes	No		No	No	Yes	Discharged home with no morbidities		11
4	Nigeria	21	SS 3 and primary 6 certificate	Petty traders, labourers, messengers and similar grades	Married	1	0	3	1	Neg	Neg	Do not Know	Do not know	Yes	No	Health facility		No	Neg	Yes	None	CS	Alive		Female	1.8	1.8	36	mother's dates	Other	THEATER	Yes	No		No	No	Yes	Discharged home with no morbidities		12
4	Nigeria	31	SS 3 and primary 6 certificate	Petty traders, labourers, messengers and similar grades	Married	4	0	0	1	Neg	Neg	Do not Know	Do not know	Yes	No	Health facility		No	Neg	Yes	None	CS	Alive		Male	1.75	1.75	38	mother's dates	Other	THEATER	Yes	No		No	No	Yes	Discharged home with no morbidities		9
4	Nigeria	32	SS 3 and primary 6 certificate	Petty traders, labourers, messengers and similar grades	Married	1	0	5	1	Neg	Neg	Do not Know	Do not know	Yes	No	Health facility		No	Neg	Yes	None	CS	Alive		Male	1.8	1.8	35	mother's dates	Other	THEATER	Yes	No		No	No	Yes	Discharged home with no morbidities		5
4	Nigeria	21	SS 3 and primary 6 certificate	Petty traders, labourers, messengers and similar grades	Married	1	0	3	1	Neg	Neg	Do not Know	Do not know	Yes	No	Health facility		No	Neg	Yes	None	CS	Alive		Female	1.8	1.8	36	mother's dates	Other	THEATER	Yes	No		No	No	Yes	Discharged home with no morbidities		12
4	Nigeria	33	SS 3 and primary 6 certificate	Petty traders, labourers, messengers and similar grades	Married	2	0	4	1	Neg	Neg	Do not Know	Do not know	Yes	No	Health facility		No	Neg	Yes	None	CS	Alive		Male	2.1	2.1	34	mother's dates	Other	THEATER	Yes	No		No	No	Yes	Discharged home with no morbidities		8
4	Nigeria	35	SS 3 and primary 6 certificate	Petty traders, labourers, messengers and similar grades	Married	4	0	0	2	Neg	Neg	Neg	Do not know	Yes	No	Health facility		Yes	Neg	Yes	Partial_1-3doses	CS	Alive		Male	1.25	1.25	34	mother's dates	Other	THEATER	Yes	No		No	No	Yes	Discharged home with no morbidities		23
4	Nigeria	30	SS 3 and primary 6 certificate	Petty traders, labourers, messengers and similar grades	Married	7	0	0	1	Neg	Neg	Do not Know	Do not know	Do not Know	Do not Know	Health facility		Yes	Confirmed	Yes	Partial_1-3doses	CS	Alive		Female	1.5	1.5	29	mother's dates	Other	THEATER	Yes	No		No	No	Yes	Discharged home with no morbidities		36
4	Nigeria	32	SS 3 and primary 6 certificate	Petty traders, labourers, messengers and similar grades	Married	4	0	3	1	Pos	Neg	Neg	Do not know	No	No	Health facility		Yes	Confirmed	Yes	Partial_1-3doses	CS	Alive		Female	1.75	1.75	31	mother's dates	Other	THEATER	Yes	No		No	No	Yes	Discharged home with no morbidities		13
4	Nigeria	39	SS 3 and primary 6 certificate	Petty traders, labourers, messengers and similar grades	Married	7	0	5	3	Neg	Neg	Neg	Do not know	No	No	Health facility		No	Confirmed	Yes	None	CS	Alive		Female	2	2	35	mother's dates	Other	THEATER	Yes	No		No	No	Yes	Discharged home with no morbidities		6
4	Nigeria	41	SS 3 and primary 6 certificate	Petty traders, labourers, messengers and similar grades	Married	3	0	3	3	Neg	Neg	Do not Know	Do not know	No	No	Health facility		No	Neg	Yes	Partial_1-3doses	CS	Alive		Male	1.5	1.5	34	mother's dates	Other	THEATER	Yes	No		No	No	Yes	Discharged home with no morbidities		6
4	Nigeria	26	SS 3 and primary 6 certificate	Petty traders, labourers, messengers and similar grades	Married	2	0	3	1	Neg	Neg	Do not Know	Do not know	No	No	Health facility		Yes	Neg	Yes	None	vaginal unassisted	Alive		Female	1.5	1.5	32	Ballard or other charts	Other	THEATER	Yes	No		No	No	Yes	Discharged home with no morbidities		18
4	Nigeria	34	SS 3 and primary 6 certificate	Petty traders, labourers, messengers and similar grades	Married	12	0	4	3	Neg	Neg	Do not Know	Do not know	No	No	Health facility		No	Neg	Yes	None	CS	Alive		Female	1.45	1.45	32	early USS	Other	THEATER	Yes	No		No	No	Yes	Absconded/discharge against medical advi		9
4	Nigeria	34	SS 3 and primary 6 certificate	Petty traders, labourers, messengers and similar grades	Married	12	0	4	3	Neg	Neg	Do not Know	Do not know	No	No	Health facility		No	Neg	Yes	None	CS	Alive		Male	1.55	1.55	32	early USS	Other	THEATER	Yes	No		No	No	Yes	Absconded/discharge against medical advi		9
4	Nigeria	34	SS 3 and primary 6 certificate	Petty traders, labourers, messengers and similar grades	Married	12	0	4	3	Neg	Neg	Do not Know	Do not know	No	No	Health facility		No	Neg	Yes	None	CS	Alive		Male	1.5	1.5	32	mother's dates	Other	THEATER	Yes	No		No	No	Yes	Absconded/discharge against medical advi		9
4	Nigeria	41	SS 3 and primary 6 certificate	Petty traders, labourers, messengers and similar grades	Married	3	0	3	3	Neg	Neg	Do not Know	Do not know	No	No	Health facility		No	Neg	Yes	Partial_1-3doses	CS	Alive		Male	1.78	1.78	34	mother's dates	Other	THEATER	Yes	No		No	No	Yes	Discharged home with no morbidities		6
4	Nigeria	30	SS 3 and primary 6 certificate	Petty traders, labourers, messengers and similar grades	Married	4	0	0	1	Neg	Neg	Do not Know	Do not know	No	No	Health facility		No	Neg	Yes	Do not know	CS	Alive		Male	2	2	32	mother's dates	Other	THEATER	Yes	No		No	No	Yes	Discharged home with no morbidities		8
4	Nigeria	28	SS 3 and primary 6 certificate	Petty traders, labourers, messengers and similar grades	Married	4	0	8	2	Neg	Neg	Do not Know	Do not know	No	No	Health facility		Yes	Neg	Yes	None	CS	Alive		Female	1.9	1.9	36	mother's dates	Other	THEATER	Yes	No		No	No	Yes	Discharged home with no morbidities		5
4	Nigeria	41	SS 3 and primary 6 certificate	Petty traders, labourers, messengers and similar grades	Married	3	0	3	3	Neg	Neg	Do not Know	Do not know	No	No	Health facility		No	Neg	Yes	Partial_1-3doses	CS	Alive		Female	1.8	1.8	34	mother's dates	Other	THEATER	Yes	No		No	No	Yes	Discharged home with no morbidities		6
4	Nigeria	24	SS 3 and primary 6 certificate	Unemployed, student, full time house-wives and subsistence farmers	Married	1	0	0	1	Neg	Neg	Do not Know	Do not know	No	No	Health facility		No	Neg	Yes	Partial_1-3doses	CS	Alive		Female	1.9	1.9	34	mother's dates	Other	THEATER	Yes	No		No	No	Yes	Discharged home with no morbidities		6
4	Nigeria	28	SS 3 and primary 6 certificate	Petty traders, labourers, messengers and similar grades	Married	4	0	8	2	Neg	Neg	Do not Know	Do not know	No	No	Health facility		Yes	Neg	Yes	None	CS	Alive		Female	2.2	2.2	36	mother's dates	Other	THEATER	Yes	No		No	No	Yes	Discharged home with no morbidities		5
4	Nigeria	38	SS 3 and primary 6 certificate	Petty traders, labourers, messengers and similar grades	Married	4	0	0	1	Neg	Neg	Do not Know	Do not know	No	No	Health facility		No	Neg	Yes	None	CS	Alive		Female	2.2	2.2	34	mother's dates	Other	THEATER	Yes	No		No	No	Yes	Discharged home with no morbidities		9
4	Nigeria	33	SS 3 and primary 6 certificate	Petty traders, labourers, messengers and similar grades	Married	4	0	7	2	Neg	Neg	Neg	No	No	No	Health facility		No	Neg	Yes	None	CS	Alive		Female	2.1	2.1	37	mother's dates	Other	THEATER	Yes	No		No	No	Yes	Discharged home with no morbidities		4
4	Nigeria	33	SS 3 and primary 6 certificate	Petty traders, labourers, messengers and similar grades	Married	4	0	7	2	Neg	Neg	Neg	No	No	No	Health facility		No	Neg	Yes	None	CS	Alive		Male	2.25	2.25	37	mother's dates	Other	THEATER	Yes	No		No	No	Yes	Discharged home with no morbidities		4
4	Nigeria	39	SS 3 and primary 6 certificate	Petty traders, labourers, messengers and similar grades	Married	7	0	5	3	Neg	Neg	Neg	Do not know	No	No	Health facility		No	Neg	Yes	None	CS	Alive		Male	1.85	1.85	35	mother's dates	Other	THEATER	Yes	No		No	No	Yes	Discharged home with no morbidities		6
4	Nigeria	39	SS 3 and primary 6 certificate	Petty traders, labourers, messengers and similar grades	Married	7	0	5	3	Neg	Neg	Neg	Do not know	No	No	Health facility		No	Neg	Yes	None	CS	Alive		Female	2	2	35	mother's dates	Other	THEATER	Yes	No		No	No	Yes	Discharged home with no morbidities		6
4	Nigeria	37	SS 3 and primary 6 certificate	Petty traders, labourers, messengers and similar grades	Married	1	0	6	1	Neg	Neg	Neg	Do not know	No	No	Health facility		No	Neg	Yes	None	CS	Alive		Female	1.95	1.95	35	mother's dates	Other	THEATER	Yes	No		No	No	Yes	Transferred out		5
4	Nigeria	38	SS 3 and primary 6 certificate	Petty traders, labourers, messengers and similar grades	Married	4	0	2	1	Neg	Neg	Do not Know	Do not know	Yes	No	Health facility		No	Neg	Yes	None	CS	Alive		Female	1.15	1.15	32	mother's dates	Other	THEATER	Yes	No		No	No	Yes	Discharged home with no morbidities		40
4	Nigeria	20	SS 3 and primary 6 certificate	Unemployed, student, full time house-wives and subsistence farmers	Married	1	0	0	1	Neg	Neg	Do not Know	Do not know	Yes	No	Health facility		No	Neg	Yes	None	CS	Alive		Female	1.5	1.5	32	mother's dates	Other	THEATER	Yes	No		No	No	Yes	Discharged home with no morbidities		22
4	Nigeria	41	SS 3 and primary 6 certificate	Petty traders, labourers, messengers and similar grades	Married	7	0	3	1	Neg	Neg	Do not Know	Do not know	Yes	No	Health facility		No	Neg	Yes	Partial_1-3doses	CS	Alive		Male	1.5	1.5	32	mother's dates	Other	THEATER	Yes	No		No	No	Yes	Discharged home with no morbidities		24
4	Nigeria	32	SS 3 and primary 6 certificate	Petty traders, labourers, messengers and similar grades	Married	2	0	3	1	Neg	Neg	Do not Know	Do not know	Yes	No	Health facility		No	Neg	Yes	None	CS	Alive		Female	1.75	1.75	33	mother's dates	Other	THEATER	Yes	No		No	No	Yes	Discharged home with no morbidities		6
4	Nigeria	44	SS 3 and primary 6 certificate	Petty traders, labourers, messengers and similar grades	Married	3	0	0	1	Neg	Neg	Do not Know	Do not know	Yes	No	Health facility		No	Neg	Yes	None	CS	Alive		Female	1.9	1.9	33	mother's dates	Other	THEATER	Yes	No		No	No	Yes	Discharged home with no morbidities		5
4	Nigeria	28	SS 3 and primary 6 certificate	Petty traders, labourers, messengers and similar grades	Married	1	0	2	1	Neg	Neg	Do not Know	Do not know	Yes	No	Health facility		No	Neg	Yes	Do not know	CS	Alive		Female	2.25	2.25	35	mother's dates	Other	THEATER	Yes	No		No	No	Yes	Discharged home with no morbidities		6
4	Nigeria	29	SS 3 and primary 6 certificate	Petty traders, labourers, messengers and similar grades	Married	2	0	0	1	Neg	Neg	Neg	Do not know	Yes	No	Health facility		No	Neg	Yes	None	CS	Alive		Male	2	2	34	mother's dates	Other	THEATER	Yes	No		No	No	Yes	Discharged home with no morbidities		14
4	Nigeria	36	SS 3 and primary 6 certificate	Petty traders, labourers, messengers and similar grades	Married	5	0	3	3	Neg	Neg	Neg	Do not know	Yes	No	Health facility		No	Neg	Yes	None	CS	Alive		Female	1.4	1.4	34	mother's dates	Other	THEATER	Yes	No		No	No	Yes	Discharged home with no morbidities		15
4	Nigeria	34	SS 3 and primary 6 certificate	Petty traders, labourers, messengers and similar grades	Married	1	0	0	1	Neg	Neg	Neg	Do not know	Yes	No	Health facility		No	Neg	Yes	Partial_1-3doses	CS	Alive		Female	1.15	1.15	32	mother's dates	Other	THEATER	Yes	No		No	No	Yes	Discharged home with no morbidities		34
4	Nigeria	36	SS 3 and primary 6 certificate	Petty traders, labourers, messengers and similar grades	Married	5	0	3	3	Neg	Neg	Neg	Do not know	Yes	No	Health facility		No	Neg	Yes	None	CS	Alive		Female	1.8	1.85	34	mother's dates	Other	THEATER	Yes	No		No	No	Yes	Discharged home with no morbidities		15
4	Nigeria	36	SS 3 and primary 6 certificate	Petty traders, labourers, messengers and similar grades	Married	5	0	3	3	Neg	Neg	Neg	Do not know	Yes	No	Health facility		No	Neg	Yes	None	CS	Alive		Female	1.75	1.75	34	mother's dates	Other	THEATER	Yes	No		No	No	Yes	Discharged home with no morbidities		15
4	Nigeria	29	SS 3 and primary 6 certificate	Petty traders, labourers, messengers and similar grades	Married	8	0	999	1	Neg	Neg	Do not Know	Do not know	No	Yes	Health facility		No	Neg	Yes	None	CS	Alive		Male	2	2	36	mother's dates	Other	THEATER	Yes	No		No	No	Yes	Discharged home with no morbidities		4
4	Nigeria	24	SS 3 and primary 6 certificate	Unemployed, student, full time house-wives and subsistence farmers	Married	1	0	0	1	Neg	Neg	Do not Know	Do not know	No	Yes	Health facility		No	Neg	Yes	None	CS	Alive		Male	1.75	1.75	33	mother's dates	Other	THEATER	Yes	No		No	No	Yes	Discharged home with no morbidities		8
4	Nigeria	20	SS 3 and primary 6 certificate	Unemployed, student, full time house-wives and subsistence farmers	Married	1	0	4	1	Neg	Neg	Do not Know	Do not know	No	Yes	Health facility		No	Neg	Yes	None	CS	Alive		Female	2.24	2.24	35	mother's dates	Other	THEATER	Yes	No		No	No	Yes	Discharged home with no morbidities		5
4	Nigeria	34	SS 3 and primary 6 certificate	Petty traders, labourers, messengers and similar grades	Married	5	0	0	1	Neg	Neg	Do not Know	Do not know	No	Yes	Health facility		No	Neg	Yes	None	CS	Alive		Male	2.15	2.15	33	mother's dates	Other	THEATER	Yes	No		No	No	Yes	Discharged home with no morbidities		12
4	Nigeria	36	SS 3 and primary 6 certificate	Petty traders, labourers, messengers and similar grades	Married	1	0	5	1	Neg	Neg	Neg	Do not know	No	Yes	Health facility		Yes	Neg	Yes	None	CS	Alive		Male	1.6	1.6	30	mother's dates	Other	THEATER	Yes	No		No	No	Yes	Discharged home with no morbidities		12
4	Nigeria	29	SS 3 and primary 6 certificate	Petty traders, labourers, messengers and similar grades	Married	2	0	7	1	Neg	Neg	Neg	Do not know	No	Yes	Health facility		No	Neg	Yes	None	CS	Alive		Female	1.75	1.75	32	mother's dates	Other	THEATER	Yes	No		No	No	Yes	Discharged home with no morbidities		6
4	Nigeria	29	SS 3 and primary 6 certificate	Petty traders, labourers, messengers and similar grades	Married	3	0	0	1	Neg	Neg	Do not Know	Do not know	No	No	Health facility		No	Neg	Yes	None	vaginal unassisted	Alive		Male	2.4	2.4	34	mother's dates	labour ward		Yes	No		No	No	Yes	Died	CARDIOPULMONARY ARREST	1
4	Nigeria	27	SS 3 and primary 6 certificate	Petty traders, labourers, messengers and similar grades	Married	2	0	0	1	Do not know	Do not Know	Do not Know	Do not know	Do not Know	No	Other	Traditional birth attendant home	Yes	Neg	No	None	vaginal unassisted	Alive		Female	2.8	2.8	38	mother's dates	home		Yes	No		No	No	No	Died	CARDIOPULMONARY ARREST	2
4	Nigeria	31	SS 3 and primary 6 certificate	Petty traders, labourers, messengers and similar grades	Married	3	0	3	1	Do not know	Do not Know	Do not Know	Do not know	No	No	Health facility		Do not Know	Neg	No	None	vaginal unassisted	Alive		Male	3.8	3.8	39	mother's dates	referred from health facility		Yes	No		No	No	No	Died	CARDIOPULMONARY ARREST	3
4	Nigeria	37	SS 3 and primary 6 certificate	Petty traders, labourers, messengers and similar grades	Married	2	0	0	1	Neg	Neg	Do not Know	Do not know	No	No	Health facility		No	Neg	Yes	None	vaginal unassisted	Alive		Male	0.7	0.7	24	mother's dates	labour ward		Yes	No		No	No	No	Died	CARDIOPULMONARY ARREST	2
4	Nigeria	32	SS 3 and primary 6 certificate	Petty traders, labourers, messengers and similar grades	Married	7	0	3	3	Neg	Neg	Do not Know	Do not know	No	No	Health facility		Yes	Neg	Yes	None	vaginal unassisted	Alive		Female	0.5	0.5	25	mother's dates	labour ward		Yes	No		Do not know	No	No	Died	CARDIOPULMONARY ARREST	0
4	Nigeria	23	SS 3 and primary 6 certificate	Petty traders, labourers, messengers and similar grades	Married	1	0	4	1	Neg	Neg	Do not Know	Do not know	No	No	Health facility		No	Neg	Do not Know	None	vaginal unassisted	Alive		Male	1.75	1.75	35	mother's dates	referred from health facility		Yes	No		No	No	No	Died	CARDIOPULMONARY ARREST	3
4	Nigeria	20	SS 3 and primary 6 certificate	Petty traders, labourers, messengers and similar grades	Married	1	0	4	1	Neg	Neg	Do not Know	Do not know	No	No	Health facility		No	Neg	Yes	None	vaginal unassisted	Alive		Male	2.9	2.9	42	mother's dates	referred from health facility		Yes	No		No	No	No	Died	CARDIOPULMONARY ARREST	2
4	Nigeria	32	SS 3 and primary 6 certificate	Petty traders, labourers, messengers and similar grades	Married	7	0	3	3	Neg	Neg	Do not Know	Do not know	No	No	Health facility		Yes	Neg	Yes	None	vaginal unassisted	Alive		Female	0.7	0.7	25	mother's dates	labour ward		Yes	No		No	No	No	Died	CARDIOPULMONARY ARREST	0
4	Nigeria	28	SS 3 and primary 6 certificate	Petty traders, labourers, messengers and similar grades	Married	2	0	0	1	Do not know	Do not Know	Do not Know	Do not know	Yes	Yes	Health facility		No	Neg	Yes	None	vaginal unassisted	Alive		Male	3.2	3	40	mother's dates	referred from health facility		Yes	No		No	No	No	Died	CARDIOPULMONARY ARREST	1
4	Nigeria	18	SS 3 and primary 6 certificate	Petty traders, labourers, messengers and similar grades	Single	1	0	0	1	Do not know	Do not Know	Do not Know	Do not know	Do not Know	No	Other	Traditional birth attendant home	No	Neg	No	None	vaginal unassisted	Alive		Male	2.6	2.6	38	mother's dates	Other	TBA	Yes	No		No	No	No	Died	CARDIOPULMONARY ARREST	2
4	Nigeria	28	SS 3 and primary 6 certificate	Petty traders, labourers, messengers and similar grades	Married	4	0	0	1	Neg	Neg	Do not Know	Do not know	No	No	Health facility		Yes	Confirmed	Yes	None	CS	Alive		Female	1.9	1.9	32	mother's dates	Other	THEATER	Yes	No		No	No	No	Died	CARDIOPULMONARY ARREST	3
4	Nigeria	31	SS 3 and primary 6 certificate	Petty traders, labourers, messengers and similar grades	Married	2	0	0	1	Neg	Neg	Do not Know	Do not know	No	No	Health facility		No	Neg	Yes	None	CS	Alive		Female	1.25	1.25	32	Ballard or other charts	Other	THEATER	Yes	No		No	No	No	Died	CARDIOPULMONARY ARREST	2
4	Nigeria	24	SS 3 and primary 6 certificate	Petty traders, labourers, messengers and similar grades	Married	2	0	0	2	Neg	Neg	Do not Know	Do not know	Yes	No	Health facility		No	Neg	Yes	None	CS	Alive		Male	1.3	1.3	33	mother's dates	Other	THEATER	Yes	No		No	No	No	Died	CARDIOPULMONARY ARREST	3
4	Nigeria	27	SS 3 and primary 6 certificate	Petty traders, labourers, messengers and similar grades	Married	3	0	0	1	Neg	Neg	Do not Know	Do not know	Yes	No	Health facility		No	Neg	Yes	Partial_1-3doses	CS	Alive		Female	1	1	29	mother's dates	Other	THEATER	Yes	No		Do not know	No	No	Died	CARDIOPULMONARY ARREST	0
4	Nigeria	36	SS 3 and primary 6 certificate	Petty traders, labourers, messengers and similar grades	Married	3	0	0	1	Neg	Neg	Do not Know	Do not know	Yes	No	Health facility		Do not Know	Neg	Yes	None	CS	Alive		Male	1.5	1.5	30	mother's dates	Other	THEATER	Yes	No		Do not know	No	No	Died	CARDIOPULMONARY ARREST	1
4	Nigeria	33	SS 3 and primary 6 certificate	Petty traders, labourers, messengers and similar grades	Married	4	0	0	1	Neg	Neg	Do not Know	Do not know	No	No	Health facility		No	Neg	Yes	None	CS	Alive		Female	3.2	3.2	40	mother's dates	Other	THEATER	Yes	No		No	No	No	Died	CARDIOPULMONARY ARREST	0
4	Nigeria	34	SS 3 and primary 6 certificate	Petty traders, labourers, messengers and similar grades	Married	6	0	1	3	Neg	Neg	Neg	Do not know	No	Yes	Health facility		Do not Know	Neg	Yes	None	vaginal unassisted	Alive		Female	0.65	0.65	26	mother's dates	Other	Emergency room	Do not Know	Do not know		Do not know	Do not Know	Yes	Died	CARDIOPULMONARY ARREST	2
4	Nigeria	34	SS 3 and primary 6 certificate	Petty traders, labourers, messengers and similar grades	Married	6	0	0	1	Do not know	Do not Know	Do not Know	Do not know	Do not Know	No	Other	Traditional birth attendant home	Yes	Neg	Yes	None	vaginal unassisted	Alive		Female	1.1	1.1	27	mother's dates	home		No	No		No	No	Yes	Died	CARDIOPULMONARY ARREST	0
4	Nigeria	30	SS 3 and primary 6 certificate	Petty traders, labourers, messengers and similar grades	Married	4	1	0	2	Do not know	Do not Know	Do not Know	Do not know	No	No	Health facility		No	Neg	Yes	None	vaginal unassisted	Alive		Male	0.9	0.9	26	mother's dates	labour ward		Yes	No		No	No	Yes	Died	CARDIOPULMONARY ARREST	0
4	Nigeria	28	SS 3 and primary 6 certificate	Petty traders, labourers, messengers and similar grades	Married	1	0	0	1	Do not know	Do not Know	Do not Know	Do not know	No	No	Health facility		No	Neg	No	None	vaginal unassisted	Alive		Female	1.55	1.55	31	mother's dates	referred from health facility		Yes	No		No	No	Yes	Died	CARDIOPULMONARY ARREST	3
4	Nigeria	30	SS 3 and primary 6 certificate	Petty traders, labourers, messengers and similar grades	Married	3	0	0	1	Neg	Neg	Do not Know	Do not know	No	No	Health facility		No	Neg	Yes	None	vaginal unassisted	Alive		Male	0.8	0.8	24	mother's dates	labour ward		Yes	Yes	Ceftazidine Unasyn	No	No	Yes	Died	CARDIOPULMONARY ARREST	0
4	Nigeria	26	SS 3 and primary 6 certificate	Petty traders, labourers, messengers and similar grades	Married	1	0	0	1	Neg	Neg	Do not Know	Do not know	No	No	Health facility		No	Neg	Yes	None	vaginal unassisted	Alive		Female	0.85	0.85	26	mother's dates	labour ward		Yes	No		No	No	Yes	Died	CARDIOPULMONARY ARREST	0
4	Nigeria	32	SS 3 and primary 6 certificate	Petty traders, labourers, messengers and similar grades	Married	7	0	3	3	Neg	Neg	Do not Know	Do not know	No	No	Health facility		Yes	Neg	Yes	None	vaginal unassisted	Alive		Female	0.55	0.55	25	mother's dates	labour ward		Yes	No		No	No	Yes	Died	CARDIOPULMONARY ARREST	1
4	Nigeria	27	SS 3 and primary 6 certificate	Petty traders, labourers, messengers and similar grades	Married	1	0	0	1	Neg	Neg	Do not Know	Do not know	No	No	Health facility		Yes	Neg	No	None	vaginal unassisted	Alive		Female	1.1	1.1	28	mother's dates	labour ward		Yes	No		No	No	Yes	Died	CARDIOPULMONARY ARREST	4
4	Nigeria	30	SS 3 and primary 6 certificate	Unemployed, student, full time house-wives and subsistence farmers	Married	4	0	0	2	Neg	Neg	Do not Know	Do not know	No	No	Health facility		No	Neg	Yes	Partial_1-3doses	vaginal unassisted	Alive		Female	1.15	1.15	27	mother's dates	labour ward		Yes	No		No	No	Yes	Died	CARDIOPULMONARY ARREST	18
4	Nigeria	30	SS 3 and primary 6 certificate	Unemployed, student, full time house-wives and subsistence farmers	Married	4	0	0	2	Neg	Neg	Do not Know	Do not know	No	No	Health facility		No	Neg	Yes	Partial_1-3doses	vaginal unassisted	Alive		Male	1.1	1.1	27	mother's dates	labour ward		Yes	No		No	No	Yes	Died	CARDIOPULMONARY ARREST	4
4	Nigeria	25	SS 3 and primary 6 certificate	Petty traders, labourers, messengers and similar grades	Married	1	0	0	1	Neg	Neg	Do not Know	No	No	No	Health facility		No	Neg	Yes	None	vaginal unassisted	Alive		Male	0.9	0.9	29	mother's dates	labour ward		Yes	No		No	No	Yes	Died	CARDIOPULMONARY ARREST	6
4	Nigeria	32	SS 3 and primary 6 certificate	Petty traders, labourers, messengers and similar grades	Married	4	0	0	1	Neg	Neg	Do not Know	Do not know	No	No	Health facility		No	Neg	Yes	Partial_1-3doses	vaginal unassisted	Alive		Male	1	1	27	mother's dates	labour ward		Yes	No		No	No	Yes	Died	CARDIOPULMONARY ARREST	6
4	Nigeria	19	SS 3 and primary 6 certificate	Unemployed, student, full time house-wives and subsistence farmers	Married	1	0	0	1	Neg	Neg	Do not Know	Do not know	No	No	Health facility		No	Neg	Yes	None	vaginal unassisted	Alive		Female	1.8	1.8	34	mother's dates	labour ward		Yes	No		No	No	Yes	Died	CARDIOPULMONARY ARREST	5
4	Nigeria	22	SS 3 and primary 6 certificate	Unemployed, student, full time house-wives and subsistence farmers	Married	3	0	0	1	Neg	Neg	Do not Know	Do not know	No	No	Health facility		No	Neg	Yes	None	vaginal unassisted	Alive		Female	1	1	24	mother's dates	labour ward		Yes	No		No	No	Yes	Died	CARDIOPULMONARY ARREST	3
4	Nigeria	28	SS 3 and primary 6 certificate	Petty traders, labourers, messengers and similar grades	Married	2	0	2	1	Neg	Neg	Do not Know	Do not know	No	No	Health facility		No	Neg	Yes	None	vaginal unassisted	Alive		Male	0.9	0.9	26	mother's dates	referred from health facility		Yes	No		No	No	Yes	Died	CARDIOPULMONARY ARREST	2
4	Nigeria	26	SS 3 and primary 6 certificate	Petty traders, labourers, messengers and similar grades	Married	3	0	3	1	Neg	Neg	Do not Know	Do not know	No	No	Health facility		Yes	Neg	Yes	None	vaginal unassisted	Alive		Female	0.9	0.9	26	mother's dates	Other	Emergency room	Yes	No		No	No	Yes	Died	CARDIOPULMONARY ARREST	1
4	Nigeria	34	SS 3 and primary 6 certificate	Petty traders, labourers, messengers and similar grades	Married	6	0	1	3	Neg	Neg	Neg	Do not know	No	Yes	Health facility		No	Neg	Yes	None	vaginal unassisted	Alive		Female	0.6	0.6	26	mother's dates	Other	Emergency room	No	Do not know		Do not know	No	Yes	Died	CARDIOPULMONARY ARREST	0
4	Nigeria	46	SS 3 and primary 6 certificate	Petty traders, labourers, messengers and similar grades	Married	4	0	2	2	Neg	Neg	Do not Know	Do not know	No	No	Health facility		No	Neg	Yes	None	CS	Alive		Female	1.15	1.15	27	mother's dates	Other	THEATER	Yes	No		No	No	Yes	Died	CARDIOPULMONARY ARREST	5
4	Nigeria	37	SS 3 and primary 6 certificate	Petty traders, labourers, messengers and similar grades	Married	8	0	0	4	Neg	Neg	Do not Know	Do not know	No	No	Health facility		No	Neg	Yes	None	CS	Alive		Male	1.5	1.5	31	mother's dates	Other	THEATER	Yes	No		No	No	Yes	Died	CARDIOPULMONARY ARREST	3
4	Nigeria	26	SS 3 and primary 6 certificate	Petty traders, labourers, messengers and similar grades	Married	3	0	0	1	Neg	Neg	Do not Know	Do not know	No	No	Health facility		Yes	Neg	Yes	None	CS	Alive		Male	2.25	2.25	33	mother's dates	Other	THEATER	Yes	No		No	No	Yes	Died	CARDIOPULMONARY ARREST	2
4	Nigeria	34	SS 3 and primary 6 certificate	Petty traders, labourers, messengers and similar grades	Married	5	2	0	1	Neg	Neg	Do not Know	Do not know	No	No	Health facility		No	Neg	Yes	None	CS	Alive		Female	1.1	1.1	31	mother's dates	Other	THEATER	Yes	No		No	No	Yes	Died	CARDIOPULMONARY ARREST	2
4	Nigeria	39	SS 3 and primary 6 certificate	Petty traders, labourers, messengers and similar grades	Married	6	0	3	4	Neg	Neg	Do not Know	Do not know	Yes	No	Health facility		No	Neg	Yes	None	CS	Alive		Female	1.4	1.4	31	mother's dates	Other	THEATER	Yes	No		No	No	Yes	Died	CARDIOPULMONARY ARREST	4
4	Nigeria	33	SS 3 and primary 6 certificate	Petty traders, labourers, messengers and similar grades	Married	5	0	3	1	Do not know	Do not Know	Do not Know	Do not know	No	No	Health facility		No	Neg	Yes	None	CS	Alive		Female	1.6	1.6	33	mother's dates	Other	THEATER	Yes	No		No	No	Yes	Died	CARDIOPULMONARY ARREST	4
4	Nigeria	30	SS 3 and primary 6 certificate	Petty traders, labourers, messengers and similar grades	Married	2	0	2	1	Neg	Neg	Do not Know	Do not know	No	No	Health facility		No	Neg	Yes	Do not know	CS	Alive		Female	1.3	1.3	30	mother's dates	Other	THEATER	Yes	No		No	No	Yes	Died	CARDIOPULMONARY ARREST	2
4	Nigeria	32	SS 3 and primary 6 certificate	Petty traders, labourers, messengers and similar grades	Married	3	0	4	2	Neg	Neg	Do not Know	Do not know	No	No	Health facility		No	Neg	Yes	None	CS	Alive		Female	0.95	0.95	27	mother's dates	Other	THEATER	Yes	No		No	No	Yes	Died	CARDIOPULMONARY ARREST	15
4	Nigeria	36	SS 3 and primary 6 certificate	Petty traders, labourers, messengers and similar grades	Married	4	0	0	1	Neg	Pos	Do not Know	Do not know	No	No	Health facility		Yes	Neg	Yes	Full 4 doses	CS	Alive		Female	1.28	1.28	31	mother's dates	Other	THEATER	Yes	No		No	No	Yes	Died	CARDIOPULMONARY ARREST	2
4	Nigeria	32	SS 3 and primary 6 certificate	Petty traders, labourers, messengers and similar grades	Married	5	0	3	1	Neg	Neg	Do not Know	Yes	Yes	No	Health facility		No	Neg	Yes	Do not know	CS	Alive		Female	0.7	0.7	27	mother's dates	Other	THEATER	Yes	No		No	No	Yes	Died	CARDIOPULMONARY ARREST	1
4	Nigeria	26	SS 3 and primary 6 certificate	Unemployed, student, full time house-wives and subsistence farmers	Married	3	0	0	1	Neg	Neg	Do not Know	Do not know	Yes	No	Health facility		No	Neg	Yes	None	CS	Alive		Female	1.45	1.45	32	mother's dates	Other	THEATER	Yes	No		No	No	Yes	Died	CARDIOPULMONARY ARREST	8
4	Nigeria	40	SS 3 and primary 6 certificate	Petty traders, labourers, messengers and similar grades	Married	1	0	2	1	Neg	Neg	Do not Know	Do not know	Yes	No	Health facility		No	Neg	Yes	None	CS	Alive		Male	1.25	1.25	29	mother's dates	Other	THEATER	Yes	No		No	No	Yes	Died	CARDIOPULMONARY ARREST	4
4	Nigeria	37	SS 3 and primary 6 certificate	Petty traders, labourers, messengers and similar grades	Married	1	0	0	1	Neg	Neg	Do not Know	Do not know	Yes	No	Health facility		No	Neg	Yes	None	CS	Alive		Male	0.9	0.9	30	mother's dates	Other	THEATER	Yes	No		No	No	Yes	Died	CARDIOPULMONARY ARREST	2
4	Nigeria	34	SS 3 and primary 6 certificate	Petty traders, labourers, messengers and similar grades	Married	3	0	0	1	Neg	Neg	Do not Know	Do not know	Yes	No	Health facility		No	Neg	Yes	None	CS	Alive		Female	1.25	1.25	35	mother's dates	Other	THEATER	Yes	No		No	No	Yes	Died	CARDIOPULMONARY ARREST	0
4	Nigeria	25	SS 3 and primary 6 certificate	Petty traders, labourers, messengers and similar grades	Married	1	0	0	1	Neg	Neg	Do not Know	No	Yes	Yes	Health facility		No	Neg	Yes	None	CS	Alive		Female	1.5	1.5	32	mother's dates	Other	THEATER	Yes	No		Do not know	No	Yes	Died	CARDIOPULMONARY ARREST	5
4	Nigeria	36	SS 3 and primary 6 certificate	Petty traders, labourers, messengers and similar grades	Married	2	0	0	1	Neg	Neg	Do not Know	Do not know	No	Yes	Health facility		No	Neg	Yes	None	CS	Alive		Female	1.25	1.25	35	mother's dates	Other	THEATER	Yes	No		No	No	Yes	Died	CARDIOPULMONARY ARREST	3
4	Nigeria	34	SS 3 and primary 6 certificate	Petty traders, labourers, messengers and similar grades	Married	6	0	1	3	Neg	Neg	Neg	Do not know	No	Yes	Health facility		No	Neg	Yes	None	vaginal unassisted	Alive		Female	0.65	0.65	26	mother's dates	Other	THEATER	Yes	No		Do not know	No	Yes	Died	CARDIOPULMONARY ARREST	3
4	Nigeria	26	SS 3 and primary 6 certificate	Petty traders, labourers, messengers and similar grades	Married	3	0	0	2	Neg	Neg	Do not Know	Do not know	No	No	Health facility		Yes	Neg	Yes	None	CS	Alive		Male	1	1	28	mother's dates	Other	THEATER	Yes	No		No	No	Yes	Died	CARDIOPULMONARY ARREST	1
4	Nigeria	28	SS 3 and primary 6 certificate	Petty traders, labourers, messengers and similar grades	Married	2	0	3	1	Neg	Pos	Do not Know	Do not know	No	No	Health facility		No	Neg	Yes	None	CS	Alive		Male	0.9	0.9	29	mother's dates	Other	THEATER	Yes	No		No	No	Yes	Died	OVERWHELMING SEPSIS	3
4	Nigeria	29	SS 3 and primary 6 certificate	Petty traders, labourers, messengers and similar grades	Married	5	0	0	1	Neg	Neg	Do not Know	Do not know	No	Yes	Health facility		No	Neg	Yes	Partial_1-3doses	CS	Alive		Male	1.5	1.5	28	mother's dates	Other	THEATER	Yes	No		No	No	Yes	Died	OVERWHELMING SEPSIS	7
4	Nigeria	27	SS 3 and primary 6 certificate	Petty traders, labourers, messengers and similar grades	Married	2	0	5	2	Neg	Neg	Do not Know	Do not know	Yes	No	Health facility		No	Neg	Yes	Partial_1-3doses	CS	Alive		Male	1.25	1.25	30	mother's dates	Other	THEATER	Yes	No		No	No	Yes	Died	OVERWHELMING SEPSIS	8
4	Nigeria	24	SS 3 and primary 6 certificate	Petty traders, labourers, messengers and similar grades	Married	1	0	2	1	Neg	Neg	Do not Know	Do not know	No	No	Health facility		Yes	Confirmed	No	None	vaginal unassisted	Alive		Female	0.75	0.75	26	mother's dates	labour ward		Yes	No		No	No	No	Died	SEPSIS	4
4	Nigeria	24	SS 3 and primary 6 certificate	Petty traders, labourers, messengers and similar grades	Married	5	2	0	3	Do not know	Do not Know	Do not Know	Do not know	No	No	Home		No	Neg	Do not Know	None	vaginal unassisted	Alive		Male	2.9	2.9	38	mother's dates	home		Yes	No		No	No	No	Died	SEPSIS	5
4	Nigeria	29	SS 3 and primary 6 certificate	Petty traders, labourers, messengers and similar grades	Married	1	0	1	1	Neg	Neg	Do not Know	Do not know	No	No	Health facility		No	Confirmed	Yes	None	vaginal unassisted	Alive		Male	0.8	0.8	26	mother's dates	referred from health facility		Yes	No		No	No	Yes	Died	SEPSIS	2
4	Nigeria	20	SS 3 and primary 6 certificate	Unemployed, student, full time house-wives and subsistence farmers	Married	1	0	3	1	Neg	Neg	Do not Know	Do not know	No	No	Health facility		Yes	Neg	Yes	None	vaginal unassisted	Alive		Male	1	1	27	mother's dates	referred from health facility		Yes	No		No	No	Yes	Died	SEPSIS	37
4	Nigeria	28	SS 3 and primary 6 certificate	Petty traders, labourers, messengers and similar grades	Married	4	0	4	2	Neg	Neg	Do not Know	Do not know	No	No	Health facility		No	Neg	Yes	None	vaginal unassisted	Alive		Male	1.1	1.1	29	mother's dates	labour ward		Yes	No		No	No	Yes	Died	SEPSIS	18
4	Nigeria	43	SS 3 and primary 6 certificate	Petty traders, labourers, messengers and similar grades	Married	5	0	0	1	Neg	Neg	Do not Know	Do not know	No	No	Health facility		Yes	Neg	Yes	None	vaginal unassisted	Alive		Male	1.7	1.7	32	mother's dates	labour ward		Yes	No		No	No	Yes	Died	SEPSIS	4
4	Nigeria	31	SS 3 and primary 6 certificate	Petty traders, labourers, messengers and similar grades	Married	1	0	7	1	Neg	Neg	Do not Know	Do not know	Yes	No	Health facility		No	Neg	No	None	CS	Alive		Female	1.25	1.25	32	mother's dates	Other	THEATER	Yes	No		No	No	Yes	Died	SEPSIS	10
4	Nigeria	38	SS 3 and primary 6 certificate	Petty traders, labourers, messengers and similar grades	Married	4	0	0	1	Neg	Neg	Do not Know	Do not know	Yes	No	Health facility		No	Neg	Yes	None	CS	Alive		Male	1	1	32	mother's dates	Other	THEATER	Yes	No		No	No	Yes	Died	SEPSIS	3
4	Nigeria	26	SS 3 and primary 6 certificate	Petty traders, labourers, messengers and similar grades	Married	3	0	0	1	Do not know	Do not Know	Do not Know	Do not know	No	No	Home		No	Neg	No	None	vaginal unassisted	Died	POST PARTUM HEMORRHAGE	Male	1.8	1.8	33	mother's dates	home		Yes	No		No	No	Yes	Discharged home with no morbidities		4
4	Nigeria	27	Those who can neither read and, write ( illiterate)	Petty traders, labourers, messengers and similar grades	Married	1	0	3	1	Do not know	Do not Know	Do not Know	Do not know	Do not Know	No	Health facility		No	Neg	No	None	vaginal unassisted	Alive		Male	2.3	2.3	36	mother's dates	referred from health facility		Yes	No		No	No	No	Discharged home with no morbidities		6
4	Nigeria	40	Those who can neither read and, write ( illiterate)	Petty traders, labourers, messengers and similar grades	Married	3	0	2	1	Neg	Neg	Do not Know	Do not know	No	No	Other	Traditional birth attendant home	No	Neg	No	None	vaginal unassisted	Alive		Female	3.3	3.3	40	mother's dates	home		Yes	No		No	No	No	Discharged home with no morbidities		39
4	Nigeria	21	Those who can neither read and, write ( illiterate)	Unemployed, student, full time house-wives and subsistence farmers	Single	1	0	0	1	Neg	Neg	Do not Know	Do not know	Yes	No	Health facility		No	Neg	Yes	None	vaginal unassisted	Alive		Female	3	3	36	mother's dates	labour ward		Yes	No		No	No	No	Absconded/discharge against medical advi		4
4	Nigeria	24	Those who can neither read and, write ( illiterate)	Unemployed, student, full time house-wives and subsistence farmers	Married	1	0	0	1	Neg	Neg	Do not Know	Do not know	Yes	No	Health facility		No	Neg	Yes	None	CS	Alive		Male	2.25	2.25	40	mother's dates	Other	THEATER	Yes	No		No	No	No	Discharged home with no morbidities		3
4	Nigeria	28	Those who can neither read and, write ( illiterate)	Petty traders, labourers, messengers and similar grades	Married	1	0	0	1	Do not know	Do not Know	Do not Know	Do not know	Do not Know	No	Health facility		No	Neg	No	None	vaginal unassisted	Alive		Female	0.85	0.85	27	mother's dates	referred from health facility		Yes	No		No	No	Yes	Discharged home with no morbidities		43
4	Nigeria	28	Those who can neither read and, write ( illiterate)	Unemployed, student, full time house-wives and subsistence farmers	Married	4	0	2	2	Do not know	Do not Know	Do not Know	Do not know	No	No	Health facility		No	Neg	No	None	vaginal unassisted	Alive		Female	1.3	1.3	30	mother's dates	referred from health facility		Yes	No		No	No	Yes	Discharged home with no morbidities		32
4	Nigeria	20	Those who can neither read and, write ( illiterate)	Unemployed, student, full time house-wives and subsistence farmers	Married	1	0	0	1	Neg	Pos	Do not Know	Do not know	No	No	Health facility		No	Neg	Yes	None	vaginal unassisted	Alive		Female	1	1	30	mother's dates	labour ward		Yes	No		No	No	Yes	Discharged home with no morbidities		33
4	Nigeria	36	Those who can neither read and, write ( illiterate)	Petty traders, labourers, messengers and similar grades	Married	11	0	6	1	Neg	Neg	Do not Know	Do not know	Yes	No	Health facility		No	Neg	Yes	None	vaginal unassisted	Alive		Female	1.8	1.8	37	early USS	labour ward		Yes	No		No	No	Yes	Absconded/discharge against medical advi		999
4	Nigeria	18	Those who can neither read and, write ( illiterate)	Unemployed, student, full time house-wives and subsistence farmers	Married	1	0	0	1	Neg	Neg	Do not Know	Do not know	Yes	No	Health facility		No	Neg	Yes	None	CS	Alive		Female	2	2	36	mother's dates	Other	THEATER	Yes	No		No	No	Yes	Discharged home with no morbidities		2
4	Nigeria	35	Those who can neither read and, write ( illiterate)	Petty traders, labourers, messengers and similar grades	Married	4	0	0	2	Neg	Neg	Do not Know	Do not know	Yes	No	Health facility		No	Neg	Yes	Partial_1-3doses	CS	Alive		Male	1.65	1.65	34	mother's dates	Other	THEATER	Yes	No		No	No	Yes	Discharged home with no morbidities		12
4	Nigeria	23	Those who can neither read and, write ( illiterate)	Petty traders, labourers, messengers and similar grades	Married	1	0	6	1	Neg	Neg	Do not Know	Do not know	Yes	No	Health facility		No	Neg	Yes	None	CS	Alive		Female	2	2	36	mother's dates	Other	THEATER	Yes	No		No	No	Yes	Discharged home with no morbidities		2
4	Nigeria	22	Those who can neither read and, write ( illiterate)	Unemployed, student, full time house-wives and subsistence farmers	Married	1	0	9	1	Neg	Neg	Do not Know	Do not know	Yes	No	Health facility		No	Neg	Yes	None	CS	Alive		Female	1.56	1.56	34	mother's dates	Other	THEATER	Yes	No		No	No	Yes	Discharged home with no morbidities		21
4	Nigeria	23	Those who can neither read and, write ( illiterate)	Unemployed, student, full time house-wives and subsistence farmers	Married	4	0	0	2	Do not know	Do not Know	Do not Know	Do not know	Do not Know	No	Home		Yes	Neg	No	None	vaginal unassisted	Alive		Male	1	1	27	mother's dates	home		Yes	No		No	No	Yes	Died	CARDIOPULMONARY ARREST	0
4	Nigeria	24	Those who can neither read and, write ( illiterate)	Unemployed, student, full time house-wives and subsistence farmers	Married	2	0	0	1	Neg	Neg	Do not Know	Do not know	No	No	Health facility		No	Neg	Yes	None	vaginal unassisted	Alive		Female	0.7	0.7	26	mother's dates	labour ward		Yes	No		No	No	Yes	Died	CARDIOPULMONARY ARREST	7
4	Nigeria	32	Those who can neither read and, write ( illiterate)	Unemployed, student, full time house-wives and subsistence farmers	Married	1	0	0	1	Do not know	Do not Know	Do not Know	Do not know	No	Yes	Health facility		Do not Know	Neg	Do not Know	None	vaginal unassisted	Alive		Female	1.2	1.2	33	mother's dates	referred from health facility		Yes	No		No	No	Yes	Died	CARDIOPULMONARY ARREST	2
4	Nigeria	30	Those who can neither read and, write ( illiterate)	Unemployed, student, full time house-wives and subsistence farmers	Married	3	0	0	1	Neg	Neg	Neg	Do not know	No	No	Health facility		Yes	Confirmed	Yes	None	vaginal unassisted	Alive		Male	3.4	3.4	39	mother's dates	referred from health facility		Yes	No		No	No	No	Died	CARDIOPULMONARY ARREST	2
4	Nigeria	25	Those who can neither read and, write ( illiterate)	Unemployed, student, full time house-wives and subsistence farmers	Married	4	0	0	1	Neg	Neg	Do not Know	Do not know	Yes	No	Health facility		No	Neg	Yes	None	CS	Alive		Female	1.2	1.2	31	mother's dates	Other	THEATER	Yes	No		No	No	No	Died	CARDIOPULMONARY ARREST	2
4	Nigeria	39	Those who can neither read and, write ( illiterate)	Unemployed, student, full time house-wives and subsistence farmers	Married	1	0	2	1	Neg	Neg	Do not Know	Do not know	Yes	No	Health facility		No	Neg	Yes	Partial_1-3doses	CS	Alive		Male	2	2	34	Ballard or other charts	referred from health facility		Yes	No		No	No	Yes	Died	SEPSIS	2
4	Nigeria	28	Those who can neither read and, write ( illiterate)	Unemployed, student, full time house-wives and subsistence farmers	Married	1	0	0	1	Do not know	Do not Know	Do not Know	Do not know	Yes	No	Health facility		Do not Know	Do not know	Do not Know	Do not know	CS	Died	CARDIOPULMONARY ARREST	Male	3.2	3.2	39	mother's dates	referred from health facility		Yes	No		No	No	No	Discharged home with no morbidities		10
4	Nigeria	28	University graduates or equivalents	Petty traders, labourers, messengers and similar grades	Married	1	0	4	1	Pos	Neg	Do not Know	Do not know	No	No	Health facility		No	Neg	No	None	CS	Alive		Male	3.2	3.2	39	mother's dates	referred from health facility		Yes	No		No	No	No	Discharged home with no morbidities		12
4	Nigeria	27	University graduates or equivalents	Intermediate grade public servant and senior school teachers	Married	1	0	4	1	Neg	Pos	Do not Know	Do not know	No	No	Health facility		No	Neg	Yes	None	vaginal unassisted	Alive		Female	3	3	40	mother's dates	labour ward		Yes	No		No	No	No	Discharged home with no morbidities		5
4	Nigeria	26	University graduates or equivalents	Junior School teachers, drivers and artisans	Married	2	0	3	1	Neg	Neg	Neg	Do not know	No	No	Health facility		No	Neg	No	None	vaginal unassisted	Alive		Female	3.5	3.5	39	mother's dates	home		Yes	No		No	No	No	Discharged home with no morbidities		9
4	Nigeria	39	University graduates or equivalents	Intermediate grade public servant and senior school teachers	Married	5	0	0	2	Neg	Do not Know	Do not Know	Do not know	No	No	Health facility		No	Neg	Yes	Partial_1-3doses	CS	Alive		Male	1.2	1.2	28	mother's dates	Other	THEATER	Yes	No		No	No	No	Died		2
4	Nigeria	33	University graduates or equivalents	Intermediate grade public servant and senior school teachers	Married	1	0	9	1	Neg	Neg	Neg	No	No	No	Health facility		No	Neg	Yes	None	CS	Alive		Female	2.25	2.25	37	mother's dates	Other	THEATER	Yes	No		No	No	No	Discharged home with no morbidities		2
4	Nigeria	31	University graduates or equivalents	Senior public servant, professionals, managers, large scale traders, businessmen and contractors	Married	1	0	8	1	Neg	Neg	Neg	Do not know	No	No	Health facility		No	Neg	Yes	None	CS	Alive		Female	2.2	2.2	33	mother's dates	Other	THEATER	Yes	No		No	No	No	Discharged home with no morbidities		999
4	Nigeria	33	University graduates or equivalents	Senior public servant, professionals, managers, large scale traders, businessmen and contractors	Married	3	0	0	1	Neg	Neg	Do not Know	No	Yes	No	Health facility		Yes	Neg	Yes	Partial_1-3doses	CS	Alive		Female	3.95	3.95	42	mother's dates	Other	THEATER	Yes	No		No	No	No	Discharged home with no morbidities		4
4	Nigeria	29	University graduates or equivalents	Senior public servant, professionals, managers, large scale traders, businessmen and contractors	Married	2	0	1	1	Neg	Neg	Do not Know	No	No	No	Health facility		No	Neg	Yes	Partial_1-3doses	vaginal unassisted	Alive		Female	1	1	26	mother's dates	labour ward		Yes	No		No	No	Yes	Discharged home with no morbidities		41
4	Nigeria	31	University graduates or equivalents	Intermediate grade public servant and senior school teachers	Married	4	0	8	1	Neg	Neg	Do not Know	No	No	No	Health facility		No	Neg	Yes	Partial_1-3doses	vaginal unassisted	Alive		Female	1.8	1.8	32	mother's dates	labour ward		Yes	No		No	No	Yes	Discharged home with no morbidities		11
4	Nigeria	31	University graduates or equivalents	Junior School teachers, drivers and artisans	Married	1	0	6	1	Neg	Neg	Do not Know	Do not know	No	No	Health facility		No	Neg	Yes	None	vaginal unassisted	Alive		Male	3.2	3.2	38	mother's dates	referred from health facility		Yes	No		No	No	Yes	Discharged home with no morbidities		12
4	Nigeria	34	University graduates or equivalents	Intermediate grade public servant and senior school teachers	Married	5	0	4	2	Neg	Neg	Do not Know	Do not know	Yes	No	Health facility		No	Neg	Yes	None	vaginal unassisted	Alive		Female	1.3	1.3	34	mother's dates	labour ward		Yes	No		No	No	Yes	Discharged home with no morbidities		15
4	Nigeria	34	University graduates or equivalents	Intermediate grade public servant and senior school teachers	Married	5	0	4	2	Neg	Neg	Do not Know	Do not know	Yes	No	Health facility		No	Neg	Yes	None	vaginal unassisted	Alive		Male	2.2	2.2	34	mother's dates	labour ward		Yes	No		No	No	Yes	Discharged home with no morbidities		15
4	Nigeria	39	University graduates or equivalents	Intermediate grade public servant and senior school teachers	Married	5	0	0	2	Neg	Neg	Do not Know	Do not know	No	No	Health facility		No	Neg	Yes	Full 4 doses	CS	Alive		Male	1	1	28	mother's dates	Other	THEATER	Yes	No		No	No	Yes	Discharged home with no morbidities		47
[truncated: 1,118 more rows]

## Sheet: Key
Neonatal Nutrition Network database; Nabwera et al.
[truncated: 83 more rows]
